# Supplementary material for: Differential Gene Expression in Longissimus Dorsi Muscle of Hanwoo Steers—New Insight in Genes Involved in Marbling Development at Younger Ages
Source: Genes (Basel). 2020 Nov 21;11(11):1381. doi: 10.3390/genes11111381 (PMC7700136; doi:10.3390/genes11111381)
Supplement: Supplementary file 1 [file genes-11-01381-s001.zip]

Archive with 4 entries (4 files):
- Table S1. Composition of the concentrate diet..docx
- Table S2 . Alignments of the reads.xlsx
- Table S3. Hanwoo_GeneCounts.txt
- Table S4. Gene ontology terms from all the contrasts.xlsx
