# Supplementary material for: Differential Gene Expression in Longissimus Dorsi Muscle of Hanwoo Steers—New Insight in Genes Involved in Marbling Development at Younger Ages
Source: Genes (Basel). 2020 Nov 21;11(11):1381. doi: 10.3390/genes11111381 (PMC7700136; doi:10.3390/genes11111381)
Supplement: Supplementary file 1 [file genes-11-01381-s001.zip › Table S2 . Alignments of the reads.xlsx]

## Sheet: Sheet1
Alignment of the reads using Bos Taurus (UMD3.1) reference genome from Ensembl.
ID	Age	Total reads	Paired reads	AC 0 times	AD 1 time	AC 1 time	AC >1 time	Overall aligned
ID_1_18	18	69257096	34036871	12310499	2184237	17338779	4387593	0.8203
			1	0.3617	0.1774	0.5094	0.1289
ID_2_18	18	75006960	36943355	14759786	2629320	17634559	4549010	0.8011
			1	0.3995	0.1781	0.4773	0.1231
ID_3_18	18	61674482	30347752	11370365	1807144	14911016	4066371	0.8077
			1	0.3747	0.1589	0.4913	0.134
ID_4_18	18	70359080	34468028	14583661	2489572	15791305	493062	0.7885
			1	0.4231	0.1707	0.4581	0.1187
ID_5_18	18	64327846	31709781	11771135	1890205	15307129	4631517	0.8102
			1	0.3712	0.1606	0.4827	0.1461
ID_6_18	18	57383316	28265015	9845659	1463011	14210993	4208363	0.8173
			1	0.3483	0.1486	0.5028	0.1489
ID_7_18	18	62477410	30829260	11822574	1966817	15101414	3905272	0.8061
			1	0.3835	0.1664	0.4898	0.1267
ID_8_18	18	80675728	38755434	15274436	2520257	18465615	5015383	0.805
			1	0.3941	0.165	0.4765	0.1294
ID_9_18	18	74853526	36834632	13472534	2301166	18290957	5071141	0.8152
			1	0.3658	0.1708	0.4966	0.1377
ID_10_18	18	61252008	30176308	11012859	1745698	14504033	4659416	0.8123
			1	0.365	0.1585	0.4806	0.1544
ID_11_18	18	64181870	30658580	12476004	1964739	14152374	4030202	0.792
			1	0.4069	0.1575	0.4616	0.1315
ID_12_18	18	70357390	34672759	12930461	1904409	16893232	4849066	0.8028
			1	0.3729	0.1473	0.4872	0.1399
ID_1_30	30	71602052	34332077	14151304	2488406	16010121	4170652	0.792
			1	0.4122	0.1758	0.4663	0.1215
ID_2_30	30	65539474	31314416	12755768	2369859	14967340	3591308	0.7969
			1	0.4073	0.1858	0.478	0.1147
ID_3_30	30	71927400	34387681	13647591	2482365	16402695	4337395	0.8013
			1	0.3969	0.1819	0.477	0.1261
ID_4_30	30	73707506	35408803	14152516	2434130	17084526	4171761	0.7961
			1	0.3997	0.172	0.4825	0.1178
ID_5_30	30	64259402	32129701	12540807	2196562	15393034	4195860	0.8034
			1	0.3903	0.1752	0.4791	0.1306
ID_6_30	30	57383316	33361240	12990195	2296016	15567512	4803533	0.8036
			1	0.3894	0.1767	0.4666	0.144
ID_7_30	30	63444084	31282613	12905893	2444597	14779416	3597304	0.796
			1	0.4126	0.1894	0.4724	0.115
ID_8_30	30	74372228	35564591	12710309	2391977	17873030	4981252	0.8223
			1	0.3574	0.1882	0.5026	0.1401
ID_9_30	30	71710436	34118308	13052013	2401799	16532500	4533795	0.808
			1	0.3826	0.184	0.4846	0.1329
ID_10_30	30	67084346	32105907	12731934	2366815	15064843	4309130	0.8008
			1	0.3966	0.1859	0.4692	0.1342
ID_11_30	30	75550442	36084418	14892039	2627963	16558286	4634093	0.7912
			1	0.4127	0.1765	0.4589	0.1284
ID_12_30	30	68367402	32708659	13101966	2355453	15580328	4026365	0.7976
			1	0.4006	0.1798	0.4763	0.1231
AC= aligned concordantly; AD= aligned discordantly
