# Supplementary material for: Differential Gene Expression in Longissimus Dorsi Muscle of Hanwoo Steers—New Insight in Genes Involved in Marbling Development at Younger Ages
Source: Genes (Basel). 2020 Nov 21;11(11):1381. doi: 10.3390/genes11111381 (PMC7700136; doi:10.3390/genes11111381)
Supplement: Supplementary file 1 [file genes-11-01381-s001.zip › Table S3. Hanwoo_GeneCounts.txt]

	ID_1_30	ID_2_30	ID_3_30	ID_4_30	ID_5_30	ID_6_30	ID_7_30	ID_8_30	ID_9_30	ID_10_30	ID_11_30	ID_12_30	ID_1_18	ID_2_18	ID_3_18	ID_4_18	ID_5_18	ID_6_18	ID_7_18	ID_8_18	ID_9_18	ID_10_18	ID_11_18	ID_12_18
ENSBTAG00000000005	37	45	53	61	44	56	51	87	49	62	66	61	64	55	31	65	42	17	27	29	64	48	17	31
ENSBTAG00000000008	4	1	0	1	2	1	0	1	3	1	0	3	1	0	1	0	2	1	1	2	0	1	1	0
ENSBTAG00000000009	4	3	4	7	9	3	7	7	5	9	18	16	18	10	12	14	7	3	4	25	14	13	5	7
ENSBTAG00000000010	702	641	660	734	609	688	654	767	729	659	684	694	993	897	746	778	843	718	706	1105	842	641	658	669
ENSBTAG00000000011	4	18	4	7	6	3	1	3	6	6	2	4	1	1	5	0	0	0	0	3	0	0	1	4
ENSBTAG00000000012	144	139	163	214	170	223	167	196	133	203	134	168	126	209	122	158	114	55	152	103	195	100	124	79
ENSBTAG00000000013	708	780	943	1104	701	922	987	1424	1104	856	912	1285	665	809	935	1222	495	318	1043	460	935	565	494	567
ENSBTAG00000000014	1602	1451	1618	1875	1452	1877	1755	2079	1937	1670	1828	1811	1771	1748	1372	1600	1959	1395	1405	2106	1884	1561	1561	1442
ENSBTAG00000000015	4	9	4	4	11	9	8	6	3	24	29	17	15	10	12	7	9	4	9	8	8	11	8	6
ENSBTAG00000000016	2	1	1	0	2	1	1	5	2	0	1	0	5	1	0	5	2	3	5	4	3	2	2	6
ENSBTAG00000000019	421	566	503	656	536	564	575	781	750	670	617	657	450	647	418	447	356	171	406	295	561	324	316	234
ENSBTAG00000000020	0	2	0	3	2	0	1	1	0	0	0	0	0	5	2	2	2	1	1	0	0	0	1	0
ENSBTAG00000000021	101	75	98	110	82	93	81	135	91	51	89	95	90	88	90	83	81	85	85	138	97	111	85	116
ENSBTAG00000000022	726	558	545	606	615	640	619	761	746	700	610	654	485	692	495	522	518	298	535	342	630	529	558	465
ENSBTAG00000000023	229	238	179	227	162	201	230	205	235	197	266	249	121	215	118	194	112	62	165	100	211	116	155	93
ENSBTAG00000000024	1476	1300	1427	1258	1178	1357	1336	1371	1381	1188	1344	1101	824	1139	838	1162	990	682	1013	1102	1000	706	1062	1096
ENSBTAG00000000025	2911	2710	2741	2853	2704	2811	2778	3530	3475	3261	2833	3450	2075	2909	2031	2838	1751	1483	2458	1846	2832	1828	1926	1886
ENSBTAG00000000026	169	90	146	165	148	131	137	176	99	99	137	127	200	167	92	149	172	115	168	235	188	178	151	199
ENSBTAG00000000027	0	0	0	0	0	0	0	0	0	0	0	0	0	0	0	0	0	0	0	0	0	0	0	0
ENSBTAG00000000029	0	0	0	4	1	1	1	0	0	0	1	0	6	0	0	1	4	2	0	4	1	7	6	11
ENSBTAG00000000030	2	3	0	1	4	1	8	3	2	33	18	3	7	13	2	6	1	5	16	6	4	8	10	4
ENSBTAG00000000031	1	2	0	1	2	6	0	3	3	1	0	3	3	0	1	1	3	3	0	1	3	1	0	2
ENSBTAG00000000032	56	86	70	74	76	44	56	146	118	100	85	134	92	59	58	61	65	41	54	110	95	51	85	87
ENSBTAG00000000033	733	620	713	805	608	705	576	647	550	879	841	727	581	593	460	655	627	557	521	894	636	512	666	629
ENSBTAG00000000037	422	364	404	414	412	435	362	521	463	497	468	504	419	461	385	392	384	217	345	403	527	380	367	341
ENSBTAG00000000039	181	215	216	263	199	229	230	378	222	250	242	256	223	172	159	203	202	171	175	262	236	172	151	298
ENSBTAG00000000040	462	551	417	386	505	366	427	300	322	479	479	434	290	328	247	251	265	116	220	206	257	187	223	152
ENSBTAG00000000042	81	64	65	67	95	89	87	127	94	116	84	53	102	83	83	82	54	78	71	123	121	119	121	88
ENSBTAG00000000044	2199	1920	2497	2533	2289	2295	1490	2728	2710	3378	3058	3395	1673	1531	1486	1666	1550	1117	1395	1830	1500	1761	1656	1500
ENSBTAG00000000046	225	170	250	181	182	204	155	336	252	285	210	274	253	215	183	160	169	193	163	257	250	199	161	218
ENSBTAG00000000049	195	157	239	266	206	212	209	232	157	101	162	147	368	374	188	204	312	254	283	401	339	244	279	300
ENSBTAG00000000050	181	178	229	185	202	210	155	294	266	227	249	253	343	259	292	192	269	249	206	407	256	284	190	292
ENSBTAG00000000052	400	375	439	495	502	419	315	255	331	343	375	301	459	409	251	168	218	147	300	363	292	188	296	100
ENSBTAG00000000053	1193	1020	1053	1163	919	780	1171	667	907	887	839	1018	425	747	390	729	367	162	568	262	400	242	251	209
ENSBTAG00000000054	424	319	382	382	340	352	261	383	296	218	349	203	1083	607	442	417	533	652	548	1187	589	444	533	403
ENSBTAG00000000056	361	372	302	344	305	270	299	393	235	202	256	316	574	517	331	296	379	304	336	389	471	383	340	328
ENSBTAG00000000057	78	87	72	90	96	99	57	115	145	114	108	74	86	67	43	26	43	36	37	96	85	45	27	55
ENSBTAG00000000059	0	0	1	3	0	3	1	2	1	1	0	2	2	2	2	1	1	3	4	0	0	1	2	0
ENSBTAG00000000060	0	1	0	0	0	0	0	0	0	0	0	0	0	0	0	0	0	0	0	0	0	0	0	0
ENSBTAG00000000061	203	187	200	231	312	212	181	276	242	366	228	252	206	238	206	165	156	58	156	110	214	116	106	74
ENSBTAG00000000062	21	39	37	55	30	28	32	80	61	64	52	73	73	55	35	41	89	25	49	57	61	59	83	52
ENSBTAG00000000064	144	143	136	158	150	149	157	188	155	162	189	208	129	166	138	133	137	101	115	135	164	116	176	168
ENSBTAG00000000065	592	765	628	982	837	928	709	1102	901	853	598	705	804	948	744	800	712	496	839	668	977	704	526	589
ENSBTAG00000000066	2	3	4	3	0	3	1	0	1	2	1	0	1	0	1	3	1	0	3	0	1	0	0	0
ENSBTAG00000000067	9	13	21	21	14	13	15	38	20	28	37	23	22	11	23	9	16	15	9	32	17	24	17	20
ENSBTAG00000000070	1	1	2	1	1	0	0	0	0	0	0	0	0	0	0	1	0	0	2	1	0	0	0	0
ENSBTAG00000000071	0	2	1	1	9	2	0	3	2	1	2	3	4	2	1	4	2	0	3	0	15	0	0	6
ENSBTAG00000000072	641	726	886	852	820	962	767	1113	980	814	652	808	838	1064	850	914	819	517	860	652	985	721	623	601
ENSBTAG00000000073	262	213	253	334	230	182	224	380	302	308	324	290	309	190	204	194	195	192	163	413	278	195	169	183
ENSBTAG00000000074	466	406	359	544	519	487	509	403	371	310	449	370	438	459	284	317	343	203	318	250	457	248	266	267
ENSBTAG00000000076	1153	1024	1051	1516	1125	1565	1171	1793	1872	1364	1279	1484	1540	1899	1777	1927	1856	1538	1580	1658	2284	1895	1282	1949
ENSBTAG00000000077	2148	1905	2322	2463	2054	2167	1805	2260	1988	1984	2088	1659	5206	3230	1930	2017	3133	2661	2505	4032	3790	2888	2815	2855
ENSBTAG00000000078	204	122	126	178	132	147	93	389	280	398	225	172	155	192	183	160	109	68	106	99	202	117	67	139
ENSBTAG00000000079	69	63	72	86	89	68	58	85	53	63	57	68	130	114	58	87	88	83	77	128	104	77	81	132
ENSBTAG00000000080	307	367	457	330	283	339	395	443	439	492	413	371	508	442	354	373	387	345	380	516	402	313	317	271
ENSBTAG00000000081	584	533	462	456	410	443	526	358	385	347	391	400	213	372	196	282	257	86	280	137	284	140	155	130
ENSBTAG00000000082	3	1	0	2	4	0	6	2	3	1	2	0	0	0	2	0	0	0	2	2	0	1	0	2
ENSBTAG00000000084	394	313	377	365	354	377	327	459	426	457	472	384	407	493	387	404	282	306	385	360	466	287	310	278
ENSBTAG00000000085	0	0	0	0	0	0	0	0	0	0	0	0	1	0	0	1	0	1	1	0	0	0	0	0
ENSBTAG00000000087	378	421	420	528	459	446	466	755	676	509	498	620	459	706	568	417	309	200	437	247	584	362	320	330
ENSBTAG00000000088	171	168	102	198	92	125	163	224	236	145	141	183	50	122	74	129	52	20	77	32	83	31	49	48
ENSBTAG00000000090	1085	818	1083	1181	795	862	819	751	479	765	715	496	1472	1160	756	668	887	1041	962	1566	995	811	894	811
ENSBTAG00000000091	732	671	836	1019	722	736	787	837	663	524	691	531	1224	875	910	621	1002	728	729	1384	1104	1085	1164	972
ENSBTAG00000000092	4267	3586	4036	3824	2912	3375	3857	2632	2935	3135	3323	3030	1369	2335	1428	2572	1431	714	1722	1459	1336	1056	2076	1793
ENSBTAG00000000094	1302	1145	1312	1360	1234	1074	1222	1387	1213	1000	1079	1056	1063	1269	814	1078	1022	589	1087	1021	1082	694	1086	943
ENSBTAG00000000095	16	17	6	47	3	4	11	37	7	15	5	17	17	9	6	13	22	2	12	7	4	5	4	13
ENSBTAG00000000097	296	328	329	311	287	286	307	445	357	366	371	398	205	263	200	254	206	106	186	193	298	158	153	197
ENSBTAG00000000098	838	915	855	894	744	800	898	752	786	711	778	710	848	801	514	651	561	553	691	820	707	558	566	680
ENSBTAG00000000099	781	749	951	791	729	764	679	1150	951	1249	1084	941	940	754	770	700	598	639	695	844	813	658	585	804
ENSBTAG00000000100	0	0	0	0	0	0	0	0	0	0	0	0	0	0	0	0	0	0	0	0	0	0	1	0
ENSBTAG00000000102	0	0	0	0	0	1	0	1	0	2	1	1	0	0	0	0	0	2	0	0	3	0	0	0
ENSBTAG00000000103	93	65	75	76	57	82	64	124	97	69	86	64	190	80	126	91	105	129	109	159	142	121	125	115
ENSBTAG00000000105	438	466	442	646	435	456	384	1245	1027	1048	650	947	782	855	679	731	632	554	529	567	1097	761	390	647
ENSBTAG00000000106	11	5	11	15	19	5	4	40	20	13	31	22	11	9	10	9	15	8	8	8	8	6	2	6
ENSBTAG00000000108	599	847	677	910	653	741	588	1012	901	802	788	767	838	817	650	643	662	543	693	662	833	604	626	733
ENSBTAG00000000109	1	2	2	3	2	5	2	2	6	5	3	5	2	0	2	1	0	0	0	1	4	2	3	3
ENSBTAG00000000111	8196	9328	12733	13154	5772	9496	11368	13104	10317	7353	10297	9648	2846	4924	3450	3895	3986	2757	3743	3637	3619	3412	3103	4940
ENSBTAG00000000113	598	716	582	732	633	579	592	1272	909	1052	806	874	690	602	592	529	553	416	464	652	880	526	399	538
ENSBTAG00000000115	461	504	437	528	484	499	501	582	497	446	470	450	584	770	612	638	457	291	499	352	663	395	378	448
ENSBTAG00000000118	0	0	0	0	0	0	0	0	0	0	0	0	0	0	0	0	0	0	0	0	0	0	0	0
ENSBTAG00000000119	0	1	1	0	1	0	1	2	0	0	0	0	0	2	1	2	0	1	0	0	3	0	0	0
ENSBTAG00000000120	67	24	37	47	140	84	76	44	43	32	106	21	196	88	36	119	86	99	109	128	108	75	103	43
ENSBTAG00000000123	0	2	1	0	0	0	1	0	0	1	0	0	3	0	0	1	0	0	0	0	0	0	0	0
ENSBTAG00000000124	7	10	7	12	1	6	3	9	16	16	8	31	2	3	2	2	1	1	5	6	6	2	1	2
ENSBTAG00000000125	172	188	180	159	182	136	155	140	164	124	150	130	95	115	99	90	79	42	97	67	111	53	71	46
ENSBTAG00000000128	2768	2466	3224	2902	3749	4355	2420	4663	4324	4818	3881	3580	4281	4574	4691	3650	4062	2917	3171	3394	5824	4835	2967	4092
ENSBTAG00000000130	14	13	12	31	15	14	10	36	25	36	23	21	46	28	15	29	35	28	16	27	53	35	22	30
ENSBTAG00000000131	442	498	521	514	433	429	448	567	468	511	540	423	528	527	312	432	393	275	395	489	467	306	389	348
ENSBTAG00000000132	893	1133	1168	1242	915	685	838	1620	1334	1504	1062	1405	693	569	769	521	782	351	473	603	884	743	466	641
ENSBTAG00000000133	27	48	35	38	40	28	35	85	39	42	38	24	80	58	38	64	69	34	61	63	49	44	64	111
ENSBTAG00000000134	177	188	213	215	189	159	141	352	198	252	227	232	264	194	232	154	253	195	174	266	230	203	230	289
ENSBTAG00000000137	426	390	330	414	308	293	426	748	567	502	673	677	482	538	237	437	343	205	275	322	610	269	205	230
ENSBTAG00000000138	2	2	1	2	1	3	5	0	1	0	1	0	4	6	2	7	0	1	4	1	2	2	3	1
ENSBTAG00000000139	1347	1246	1429	1601	1697	1447	1174	1356	1378	1546	1247	1266	1112	1325	701	1004	849	859	992	1192	1321	700	1080	1398
ENSBTAG00000000140	223	163	212	272	400	273	259	289	300	460	420	219	199	210	257	134	153	102	108	132	193	116	142	137
ENSBTAG00000000141	556	711	711	800	671	870	638	1026	784	806	868	927	617	1017	752	933	765	739	949	844	703	874	797	1032
ENSBTAG00000000144	71	72	67	89	61	55	58	174	99	106	90	84	88	65	150	125	90	68	50	86	104	83	67	208
ENSBTAG00000000145	0	0	0	0	0	0	0	0	0	0	0	0	0	0	0	0	0	0	0	0	0	0	0	0
ENSBTAG00000000146	688	384	529	607	594	493	663	805	711	626	694	627	870	575	461	872	560	472	598	846	814	559	723	858
ENSBTAG00000000147	608	740	582	778	663	660	505	593	617	614	670	655	919	917	652	609	641	314	649	505	921	512	560	411
ENSBTAG00000000149	681	669	827	904	792	903	610	654	644	460	574	556	1243	1160	710	673	788	768	1070	884	966	585	604	503
ENSBTAG00000000152	3532	3655	3058	3503	3244	2981	3104	3133	3714	3490	2969	3528	2584	3207	2264	2686	1799	1420	2475	1683	2731	1529	1571	1538
ENSBTAG00000000153	142	153	103	113	100	96	103	161	103	139	154	99	78	70	66	83	95	54	82	158	71	44	55	43
ENSBTAG00000000154	660	756	689	601	575	563	785	690	663	721	814	587	472	499	437	699	393	390	477	760	423	299	529	386
ENSBTAG00000000156	143	175	117	209	166	234	195	168	278	208	160	261	132	252	127	201	111	60	151	127	172	74	159	151
ENSBTAG00000000157	903	671	389	843	653	461	427	393	479	450	312	265	565	343	435	237	461	350	267	335	620	341	258	269
ENSBTAG00000000158	2	6	6	6	4	7	6	12	3	8	5	5	2	15	6	5	18	11	11	28	15	21	17	10
ENSBTAG00000000160	53	64	60	51	38	60	39	88	59	58	84	56	117	58	64	99	55	67	79	82	97	90	132	92
ENSBTAG00000000161	16	17	7	19	8	29	15	5	8	11	18	27	18	44	15	11	31	33	34	30	40	20	27	22
ENSBTAG00000000162	1985	1620	2043	2264	1886	2151	1677	2622	2346	2112	1913	1937	2129	2682	2243	2504	2072	1852	2344	2364	2632	2363	1718	2403
ENSBTAG00000000163	11540	5541	8040	8130	6835	9884	5194	6766	12595	9739	9931	12290	7908	10356	11161	6780	10357	9277	4514	15738	15429	9263	2580	3462
ENSBTAG00000000164	0	2	1	1	1	2	1	1	3	3	4	0	4	0	1	2	3	4	0	2	4	3	1	3
ENSBTAG00000000168	1026	804	1027	1143	1276	1410	761	1477	1351	1465	1480	1205	1488	1247	1665	1109	1486	1223	1084	2066	1647	1611	961	1356
ENSBTAG00000000169	81	80	77	81	94	76	88	150	134	95	67	92	115	159	107	173	95	58	135	61	209	85	59	77
ENSBTAG00000000170	3	4	1	2	3	3	1	2	1	2	5	1	3	1	0	2	0	0	1	5	6	1	1	1
ENSBTAG00000000171	0	0	0	0	0	0	0	0	0	0	0	0	0	0	0	0	0	0	0	0	0	0	0	0
ENSBTAG00000000172	3799	3133	2648	4175	3786	4239	2346	3379	2983	2463	2558	2985	7577	6627	4424	3986	4325	3894	5006	4963	6703	4286	4147	3543
ENSBTAG00000000175	166	163	125	196	177	222	194	290	169	149	174	222	220	298	178	211	225	68	180	67	270	130	129	118
ENSBTAG00000000176	698	810	625	599	752	666	640	886	716	837	825	812	450	594	418	517	349	156	482	237	611	316	343	386
ENSBTAG00000000177	0	0	0	0	0	0	0	0	0	0	0	0	1	1	0	0	0	2	0	0	0	0	0	0
ENSBTAG00000000179	30	19	42	27	38	53	42	85	35	52	57	32	74	34	38	36	54	74	36	87	43	42	37	43
ENSBTAG00000000181	15	9	5	18	6	13	11	67	18	15	12	23	18	25	70	132	49	10	37	8	36	16	38	138
ENSBTAG00000000182	285	367	393	287	355	293	506	558	282	512	463	480	266	253	243	218	246	153	155	282	262	261	322	273
ENSBTAG00000000183	3	0	2	1	3	4	3	20	4	4	11	6	4	4	30	47	5	5	4	2	18	6	12	48
ENSBTAG00000000184	188	166	166	197	180	144	169	317	238	255	226	234	173	175	126	188	155	95	133	125	206	146	112	132
ENSBTAG00000000185	2	1	0	1	0	1	1	0	2	1	2	1	2	2	0	1	2	1	1	0	7	3	1	0
ENSBTAG00000000186	276	306	279	279	305	378	282	306	241	286	317	315	179	200	141	168	205	142	184	238	158	127	152	160
ENSBTAG00000000188	150	213	89	178	202	284	164	164	139	127	135	128	221	229	304	127	178	140	259	202	172	134	109	51
ENSBTAG00000000189	0	1	2	3	0	2	7	1	1	2	3	3	2	1	3	1	5	1	5	1	3	1	1	0
ENSBTAG00000000191	2161	1961	2186	2366	2280	2036	1861	2655	2468	2561	2085	2782	1457	1481	1298	1442	1461	1110	1364	1659	1307	893	970	1228
ENSBTAG00000000195	43	68	70	87	64	72	35	125	100	93	88	128	109	94	64	85	80	72	83	92	111	63	76	89
ENSBTAG00000000197	59	89	53	59	68	71	61	44	71	87	64	69	54	88	80	56	25	19	43	21	62	22	28	18
ENSBTAG00000000198	0	0	0	0	0	0	0	0	0	0	0	0	0	0	0	0	0	0	0	0	0	0	0	0
ENSBTAG00000000199	2439	1348	1106	2002	1493	2000	1229	1733	2072	2410	1702	2367	1118	1735	1257	1414	898	578	1188	941	1838	1088	1140	787
ENSBTAG00000000201	401	445	367	388	327	356	406	320	345	383	381	412	141	289	141	248	153	61	175	114	178	141	115	115
ENSBTAG00000000202	276	205	219	215	209	274	266	257	242	237	286	290	306	269	175	183	212	196	202	348	321	190	225	267
ENSBTAG00000000203	1643	1838	2120	2251	2057	2262	1728	2610	2389	2578	1850	2742	1253	2421	1806	1915	1602	955	1959	1340	2356	1675	1297	1554
ENSBTAG00000000204	87	83	79	111	81	87	161	185	108	114	96	133	116	74	109	142	91	54	96	149	125	117	85	153
ENSBTAG00000000205	242	184	161	264	229	295	273	331	283	305	338	277	233	293	203	261	171	119	218	174	340	125	154	109
ENSBTAG00000000207	395	269	307	297	313	310	285	330	295	278	342	343	414	419	253	364	309	240	371	461	420	316	358	295
ENSBTAG00000000210	252	319	271	348	216	185	250	666	524	895	716	872	281	341	122	226	219	82	169	209	367	163	114	136
ENSBTAG00000000211	924	607	935	683	573	645	958	691	1003	855	845	696	987	710	472	1081	544	775	727	1244	1044	771	763	685
ENSBTAG00000000212	349	369	384	440	407	374	408	517	436	491	509	382	418	329	334	360	443	250	262	398	418	293	337	381
ENSBTAG00000000213	238	200	253	244	211	262	206	343	290	251	247	230	346	365	317	238	283	178	268	294	370	242	199	206
ENSBTAG00000000214	0	0	0	0	0	0	0	1	0	0	0	0	0	0	0	0	3	0	0	0	0	0	1	0
ENSBTAG00000000215	1867	1593	1613	1803	1740	1455	1686	2839	2479	2514	2415	2578	1690	1594	1367	1483	1286	1013	1200	1809	2113	1165	1222	1242
ENSBTAG00000000218	311	308	358	410	329	348	310	441	332	275	364	349	411	421	380	299	372	293	349	424	466	315	371	348
ENSBTAG00000000219	0	3	3	1	0	0	1	1	1	0	3	1	0	1	1	1	1	0	0	1	2	1	0	1
ENSBTAG00000000220	10	5	9	6	6	10	4	8	3	5	5	3	10	6	9	7	8	2	7	6	9	8	0	6
ENSBTAG00000000221	116	137	182	171	127	121	120	146	171	110	123	154	139	143	124	121	100	100	129	115	111	101	129	164
ENSBTAG00000000222	308	323	251	308	338	278	300	408	347	342	332	376	244	327	182	283	201	88	218	152	241	139	153	138
ENSBTAG00000000223	5696	8239	5344	5431	4827	4705	4629	5046	4834	5100	3637	4363	2263	4633	4168	4678	2535	1469	3984	2100	2940	1676	2297	2635
ENSBTAG00000000224	137	118	111	178	198	162	125	278	172	269	262	133	357	255	264	253	200	173	235	364	281	245	210	145
ENSBTAG00000000225	319	228	288	423	334	295	229	391	353	314	275	264	443	438	457	456	501	413	525	506	428	550	332	482
ENSBTAG00000000226	0	2	3	1	0	0	2	0	0	2	1	1	0	0	0	0	2	0	2	2	1	0	0	0
ENSBTAG00000000228	0	0	0	0	0	0	0	0	0	0	0	0	0	0	0	0	0	0	0	0	0	0	0	0
ENSBTAG00000000229	0	0	0	0	0	0	0	0	0	1	0	0	0	0	0	0	0	0	0	0	0	0	0	1
ENSBTAG00000000231	929	1051	867	994	1025	1007	871	1027	941	1149	950	1160	488	949	653	912	557	253	674	376	925	452	553	391
ENSBTAG00000000232	63	21	35	90	34	72	25	46	61	52	59	86	37	8	18	8	8	10	10	11	21	11	15	28
ENSBTAG00000000233	239	92	124	232	71	158	95	90	117	112	174	379	77	45	38	60	34	28	58	31	50	15	72	60
ENSBTAG00000000236	145	171	100	161	199	92	100	134	103	144	110	174	114	92	122	74	84	32	62	41	150	62	43	50
ENSBTAG00000000237	0	1	0	2	3	1	0	0	0	4	1	1	2	2	0	2	0	1	0	1	1	0	0	1
ENSBTAG00000000238	9	1	0	3	5	3	2	2	0	6	2	3	3	4	0	1	0	1	1	1	7	6	6	6
ENSBTAG00000000240	268	140	71	248	221	404	136	364	162	153	295	411	341	424	249	439	258	202	372	192	430	236	469	276
ENSBTAG00000000241	1547	1499	1569	1595	1286	1227	1584	1281	1202	1125	1395	1272	1162	1135	780	1132	858	552	1223	1094	1005	713	1040	1067
ENSBTAG00000000242	2250	2450	2721	2635	2324	2596	2185	3049	3240	2390	2395	2388	1884	2697	2082	2071	1952	1339	1950	1681	2336	1880	1836	1683
ENSBTAG00000000243	61	76	45	60	52	34	49	125	83	77	65	257	34	51	52	32	34	18	24	61	41	34	26	53
ENSBTAG00000000244	17	9	15	11	20	15	15	34	14	45	30	23	7	10	18	11	12	5	13	18	14	9	0	3
ENSBTAG00000000245	22	18	11	25	15	20	9	15	15	35	24	70	73	31	11	48	7	5	23	8	27	11	17	42
ENSBTAG00000000246	222	183	269	260	142	257	231	242	249	113	132	233	201	145	250	192	233	164	175	248	153	99	110	113
ENSBTAG00000000250	734	523	530	508	677	756	491	732	529	583	630	558	653	560	369	645	783	671	535	1054	800	709	622	598
ENSBTAG00000000251	1145	1704	613	1969	1365	3649	1612	1432	877	1697	1499	1320	3789	2888	1644	1727	2486	2579	2135	3071	1545	796	747	698
ENSBTAG00000000252	1679	1406	1997	1789	1394	1880	1638	2092	2051	2215	1961	1743	1335	1499	1298	1811	1402	1290	1658	1726	1808	1709	1804	2086
ENSBTAG00000000253	58	48	42	48	33	18	28	100	59	59	41	51	57	38	17	26	35	22	19	77	34	29	19	23
ENSBTAG00000000256	229	182	175	223	379	193	167	302	269	227	202	212	883	750	661	675	626	474	513	742	780	437	631	521
ENSBTAG00000000257	33	18	30	56	30	40	20	39	44	44	18	57	77	132	35	21	62	33	45	90	109	80	24	55
ENSBTAG00000000258	33	26	21	50	24	36	6	26	35	19	26	38	101	78	30	62	58	60	71	45	78	59	73	116
ENSBTAG00000000259	0	1	2	0	0	1	0	0	0	1	2	0	1	0	0	0	0	0	0	1	1	1	0	1
ENSBTAG00000000260	184	158	211	154	164	179	216	244	161	169	154	141	143	177	155	141	105	89	133	97	166	101	122	124
ENSBTAG00000000261	5	5	1	5	1	6	2	3	4	1	3	3	1	7	5	2	1	1	3	3	4	1	2	2
ENSBTAG00000000264	20	28	19	45	28	26	33	36	28	12	21	10	40	41	24	34	37	31	31	42	47	14	39	29
ENSBTAG00000000265	7	7	15	12	7	5	4	14	16	8	10	16	7	6	15	18	12	7	8	6	22	7	4	3
ENSBTAG00000000266	395	465	495	433	514	492	451	668	433	673	661	687	403	573	364	406	279	198	358	270	702	310	213	225
ENSBTAG00000000267	568	574	544	597	533	477	574	655	506	498	663	629	595	602	389	467	443	262	468	493	546	322	463	392
ENSBTAG00000000269	199	181	270	222	263	277	162	316	182	176	151	207	350	610	330	303	339	233	354	280	341	306	252	240
ENSBTAG00000000271	196	142	78	138	159	120	85	109	97	83	105	108	114	80	77	86	110	58	90	51	112	68	79	91
ENSBTAG00000000273	1	0	0	0	0	0	0	2	0	0	0	1	1	0	4	1	1	0	2	0	0	0	0	0
ENSBTAG00000000274	334	378	382	397	285	327	354	354	319	373	335	387	234	262	142	220	179	99	220	177	160	146	228	241
ENSBTAG00000000275	448	596	509	488	409	536	481	709	460	444	553	693	382	462	304	297	291	287	334	413	379	242	358	464
ENSBTAG00000000277	32	26	19	43	50	55	27	91	62	46	55	51	76	42	55	50	29	15	40	22	74	16	16	41
ENSBTAG00000000278	1	0	2	2	2	1	1	1	0	3	1	3	7	2	2	3	2	4	1	8	1	0	0	0
ENSBTAG00000000279	33	11	28	32	27	13	41	60	29	48	18	23	62	43	45	30	37	25	47	78	40	63	28	45
ENSBTAG00000000280	0	0	0	0	0	0	0	0	0	0	0	0	0	0	0	0	0	0	0	0	0	0	0	0
ENSBTAG00000000281	4	1	1	8	2	2	1	8	4	4	4	2	8	3	3	9	2	1	4	6	6	4	3	8
ENSBTAG00000000283	42	67	60	64	154	88	78	72	96	148	132	96	51	57	33	40	33	16	37	39	49	22	39	30
ENSBTAG00000000284	9	23	22	41	28	21	27	64	12	50	17	28	18	40	16	32	25	19	18	17	16	38	9	19
ENSBTAG00000000285	352	375	477	675	534	494	449	725	602	432	393	395	709	731	684	697	713	385	718	498	854	606	400	538
ENSBTAG00000000286	69073	52696	61605	52844	47723	54498	53189	48122	41195	43555	49556	33254	55182	52000	36615	42591	40314	39083	44807	53440	45336	32701	43230	25597
ENSBTAG00000000287	307	255	312	371	325	373	243	561	407	316	360	370	538	608	436	399	432	277	473	294	562	357	287	327
ENSBTAG00000000288	1139	1056	1115	1147	1100	1008	1284	895	1055	889	996	1018	662	983	563	962	598	459	840	598	716	419	645	803
ENSBTAG00000000289	1522	1648	1576	1903	1736	1742	1672	1709	1544	1748	1504	1537	1396	1651	1307	1424	1383	1044	1457	1208	1507	1185	1386	1558
ENSBTAG00000000290	230	218	187	259	220	237	166	301	300	272	243	278	222	252	222	243	188	104	190	132	330	141	118	126
ENSBTAG00000000291	1198	1072	963	1065	773	1019	994	771	829	721	839	652	588	738	375	652	450	272	663	431	593	300	519	435
ENSBTAG00000000292	117	134	112	134	97	100	85	291	166	183	196	130	325	151	198	219	235	164	132	348	252	164	143	404
ENSBTAG00000000295	484	524	527	500	600	595	520	507	597	459	443	420	876	947	627	665	711	612	832	589	794	659	570	723
ENSBTAG00000000296	59	71	51	68	104	87	88	176	109	110	155	135	209	138	116	146	117	118	139	299	258	80	138	158
ENSBTAG00000000297	205	197	248	267	195	234	194	385	345	215	226	263	277	317	281	322	211	149	254	230	316	233	191	254
ENSBTAG00000000300	20	13	11	3	14	17	18	6	15	10	23	12	8	12	3	9	2	1	5	3	5	6	8	2
ENSBTAG00000000301	22	57	32	74	23	90	96	75	50	63	48	72	32	62	37	78	25	15	40	30	36	35	44	37
ENSBTAG00000000305	553	627	763	818	1083	722	627	1194	774	1126	924	976	624	657	689	598	593	445	587	697	764	459	483	472
ENSBTAG00000000306	29	14	12	11	9	11	7	60	17	14	24	10	14	17	42	98	29	13	18	11	30	22	18	98
ENSBTAG00000000308	7656	7330	7254	8838	8859	11166	6267	11393	11058	11504	10937	9361	9509	11276	10986	8361	8781	7154	8551	8384	13374	11093	7704	8947
ENSBTAG00000000309	6	6	9	17	6	2	1	4	10	4	16	4	8	7	11	10	11	5	11	7	9	10	8	9
ENSBTAG00000000310	425	234	391	619	573	530	399	898	812	1159	784	601	437	600	366	232	128	155	334	326	479	188	93	163
ENSBTAG00000000312	416	355	427	466	330	353	322	779	524	688	579	574	431	309	330	385	362	331	263	538	470	353	325	443
ENSBTAG00000000313	238	262	314	374	367	452	219	323	329	333	337	425	304	493	259	371	295	158	357	191	303	241	288	223
ENSBTAG00000000315	884	536	814	706	701	874	535	828	749	1044	598	760	756	666	680	648	518	529	664	564	744	621	422	534
ENSBTAG00000000317	58	35	21	34	19	25	25	30	23	13	39	27	25	24	27	29	29	22	24	24	42	29	51	33
ENSBTAG00000000320	903	922	849	827	896	785	818	722	748	864	942	887	491	732	481	799	516	310	557	540	556	329	628	564
ENSBTAG00000000321	93	131	111	113	106	83	83	165	149	218	166	170	113	102	102	100	71	49	95	105	113	75	77	92
ENSBTAG00000000322	189	245	144	167	259	233	141	281	243	141	213	200	211	346	216	173	187	103	181	109	440	141	78	81
ENSBTAG00000000326	0	5	3	0	1	7	6	2	1	2	14	0	2	3	9	8	1	3	7	4	0	3	2	6
ENSBTAG00000000328	583	788	879	1017	653	783	589	938	312	471	516	1008	347	427	226	229	238	129	188	205	280	108	79	303
ENSBTAG00000000329	129	44	84	163	119	113	51	191	171	259	136	160	220	227	226	179	121	103	167	109	330	197	83	120
ENSBTAG00000000330	439	438	384	458	326	370	406	419	349	314	547	290	400	301	250	288	230	206	278	345	316	200	298	192
ENSBTAG00000000332	341	321	264	350	213	191	299	241	240	429	288	261	170	133	200	111	190	110	79	221	331	204	98	127
ENSBTAG00000000333	27	38	55	50	44	35	23	25	28	32	62	39	18	23	18	23	21	4	14	14	18	11	17	18
ENSBTAG00000000335	0	0	0	0	0	0	0	0	0	0	0	0	0	0	0	0	0	0	0	0	0	0	0	0
ENSBTAG00000000336	4	0	1	0	0	15	0	0	4	2	0	2	25	0	33	32	4	25	0	2	38	0	0	38
ENSBTAG00000000340	1222	1138	1214	1056	984	910	1094	977	978	1126	944	1132	977	1103	799	895	741	509	851	699	977	613	731	707
ENSBTAG00000000341	116	149	87	161	181	188	128	183	171	170	172	178	65	139	97	92	91	54	88	103	138	73	97	54
ENSBTAG00000000342	288	369	276	273	319	272	361	415	374	475	481	360	260	198	166	167	139	125	151	282	262	139	132	148
ENSBTAG00000000343	259	196	215	241	216	267	218	354	312	262	253	242	397	252	355	286	309	367	274	541	437	342	273	292
ENSBTAG00000000344	0	0	0	0	0	0	0	0	0	0	0	0	0	0	0	0	0	0	0	0	0	0	0	0
ENSBTAG00000000345	55	81	61	48	71	50	55	73	37	54	70	31	47	33	29	20	30	40	44	91	65	26	49	85
ENSBTAG00000000347	333	329	344	379	316	262	245	576	445	475	441	502	261	233	236	333	224	207	211	384	362	224	191	378
ENSBTAG00000000351	0	0	0	0	0	0	0	0	0	0	0	0	0	0	0	0	0	0	0	0	0	0	0	0
ENSBTAG00000000354	0	0	0	1	1	0	0	1	0	0	0	0	0	0	0	0	0	1	0	0	0	1	0	1
ENSBTAG00000000355	77	97	119	126	97	109	89	157	133	83	94	105	87	120	84	78	137	63	70	161	89	103	63	108
ENSBTAG00000000356	115	155	239	225	150	132	177	299	230	150	170	182	66	153	121	121	116	96	93	196	141	71	76	122
ENSBTAG00000000357	234	261	175	249	216	159	271	686	409	479	346	337	663	355	256	551	239	232	374	787	481	227	307	213
ENSBTAG00000000359	2122	2266	2443	2162	2010	1938	2516	2124	2339	2402	2271	1916	1148	1784	1151	1798	1191	799	1453	1058	1464	1019	1327	1422
ENSBTAG00000000360	0	0	0	0	0	0	0	0	0	0	0	0	0	0	0	0	0	0	0	0	2	0	0	0
ENSBTAG00000000362	687	677	681	660	699	611	616	686	673	565	630	656	586	661	447	592	531	325	488	453	632	433	444	503
ENSBTAG00000000363	761	550	678	864	581	756	542	947	1034	768	907	951	670	751	440	618	560	174	495	267	787	395	298	254
ENSBTAG00000000365	298	304	308	309	315	315	292	502	307	321	302	409	301	403	308	362	257	206	354	217	452	281	194	288
ENSBTAG00000000368	0	0	0	0	0	0	0	0	0	0	0	0	0	0	0	0	0	0	0	0	0	0	0	0
ENSBTAG00000000369	218	242	195	306	294	160	314	763	554	547	556	585	234	234	163	189	186	122	152	197	288	156	101	93
ENSBTAG00000000371	2351	2257	1944	2298	2223	2071	1914	2309	2119	1943	1943	2238	2737	3243	1424	3124	1991	2168	2837	2564	2447	1787	1774	2790
ENSBTAG00000000372	185	213	301	307	221	268	268	400	331	251	260	241	487	463	288	341	312	228	376	375	487	278	237	272
ENSBTAG00000000374	0	0	0	0	0	0	0	0	0	0	0	0	0	0	0	0	0	0	1	0	0	0	0	0
ENSBTAG00000000375	1225	1120	1238	1137	1118	1092	1142	1300	1232	1157	1329	1146	1616	1213	976	1076	1167	1295	1128	1802	1289	944	1214	1210
ENSBTAG00000000376	2	0	0	0	0	1	2	5	0	0	0	0	3	1	1	0	3	1	1	1	1	0	0	0
ENSBTAG00000000377	23	55	34	67	25	19	44	88	90	111	93	134	34	42	23	31	11	12	20	34	57	22	16	41
ENSBTAG00000000379	119	130	149	122	169	174	134	222	160	197	174	174	72	154	117	114	54	39	83	49	115	88	72	59
ENSBTAG00000000380	325	289	485	371	339	592	296	434	395	393	430	363	385	398	278	360	338	253	314	442	482	264	406	367
ENSBTAG00000000381	0	0	0	2	2	0	0	5	1	0	3	2	1	3	4	14	4	0	2	0	3	1	4	15
ENSBTAG00000000382	334	308	458	389	296	238	338	369	334	419	339	482	327	330	277	271	300	167	290	380	346	262	261	260
ENSBTAG00000000385	2012	2131	1604	1495	1686	1702	1919	1027	967	1153	1400	1273	822	1510	463	1420	682	458	1256	1006	782	368	1408	989
ENSBTAG00000000386	749	821	665	758	657	783	608	748	830	825	810	953	509	716	390	537	467	302	588	459	606	348	547	378
ENSBTAG00000000387	403	368	308	513	389	377	322	594	410	421	400	403	820	635	448	399	580	345	464	869	706	505	539	459
ENSBTAG00000000389	125	116	114	146	130	115	124	179	153	153	182	154	171	154	110	125	115	115	109	184	136	93	142	114
ENSBTAG00000000390	126	91	139	148	133	65	112	197	203	218	155	183	135	120	104	150	112	67	98	131	129	141	106	103
ENSBTAG00000000392	13750	8972	11007	9455	12316	9113	7115	9552	9573	12034	8648	9472	8127	9487	7995	8838	7470	8370	7530	7044	7790	6919	7239	7670
ENSBTAG00000000393	609	589	573	543	495	572	705	340	444	473	624	557	189	441	142	402	287	53	254	133	184	100	348	235
ENSBTAG00000000394	53	50	62	62	53	39	61	110	92	76	52	108	45	43	40	48	34	21	26	30	47	37	22	29
ENSBTAG00000000395	1974	1891	2201	1886	1741	1867	2156	1613	1871	1744	1902	1888	1226	1655	1040	2088	1251	712	1367	1320	1380	954	1223	1189
ENSBTAG00000000396	33	55	28	29	36	44	41	72	37	53	60	49	137	77	103	111	45	50	74	107	90	45	50	52
ENSBTAG00000000397	0	0	0	0	1	0	0	0	0	0	0	0	0	0	0	1	0	0	0	0	0	0	0	1
ENSBTAG00000000399	0	1	2	3	1	3	0	2	5	0	1	0	9	3	7	3	2	4	6	10	8	5	4	5
ENSBTAG00000000400	0	0	0	0	0	0	0	0	0	0	0	0	0	0	11	0	0	0	0	0	54	5	0	0
ENSBTAG00000000401	1	0	1	0	0	0	0	1	0	0	0	0	0	0	0	0	0	0	0	1	0	0	0	0
ENSBTAG00000000404	536	496	546	559	477	573	525	710	623	536	631	568	625	573	589	586	543	481	525	719	678	536	520	566
ENSBTAG00000000405	140	118	145	157	167	130	117	208	237	261	211	200	228	190	144	152	186	128	148	237	244	196	162	130
ENSBTAG00000000406	174	194	299	229	180	218	188	320	259	201	250	188	299	246	255	281	257	306	230	330	280	225	237	329
ENSBTAG00000000409	596	510	572	523	670	582	507	773	665	622	534	650	420	756	504	483	375	278	400	338	618	435	308	312
ENSBTAG00000000410	0	0	0	0	0	0	0	0	0	0	0	0	0	0	0	0	0	0	0	0	0	0	0	0
ENSBTAG00000000411	1001	993	937	1000	842	783	942	934	838	815	1049	851	676	573	469	624	564	552	554	1002	668	444	572	586
ENSBTAG00000000413	1	1	1	1	3	0	0	2	1	1	4	3	7	0	1	1	0	2	4	4	2	3	4	2
ENSBTAG00000000414	0	0	0	0	0	0	0	0	0	0	0	0	0	0	0	0	0	0	0	0	0	0	0	0
ENSBTAG00000000415	1079	1196	930	1332	1074	1145	1321	1229	1074	1215	1131	1144	774	1132	742	956	533	339	755	432	931	469	563	594
ENSBTAG00000000417	692	583	753	829	717	837	729	1048	889	881	819	945	959	769	786	709	1028	697	654	1169	1010	847	797	876
ENSBTAG00000000418	1	0	0	0	0	1	1	1	2	0	0	1	0	2	1	0	0	6	5	1	2	0	0	4
ENSBTAG00000000419	1265	1040	1342	1189	1385	1560	999	1701	1763	1762	1343	1130	1322	1495	1476	1166	1384	981	1085	1057	1634	1712	1108	1358
ENSBTAG00000000421	486	516	318	558	345	508	440	434	550	506	505	557	356	411	197	370	245	121	273	141	513	183	168	118
ENSBTAG00000000422	263	242	239	241	350	309	357	272	257	351	374	364	212	266	221	209	179	147	233	300	259	103	155	112
ENSBTAG00000000423	479	568	508	640	520	646	437	570	421	329	512	361	1062	951	611	677	604	536	714	743	807	546	602	434
ENSBTAG00000000425	5860	5525	6309	7153	7889	8868	4835	9366	8837	10092	8810	6909	8257	8778	9929	7726	8343	5597	7122	8036	12414	9555	6556	8114
ENSBTAG00000000426	136	92	109	93	82	126	92	127	96	97	120	144	32	116	36	66	47	15	69	25	57	43	70	66
ENSBTAG00000000428	102	70	86	97	87	84	78	132	95	118	89	98	99	82	54	86	67	54	66	102	82	78	75	66
ENSBTAG00000000429	737	590	635	774	646	614	578	714	635	707	836	629	1276	791	600	781	746	718	713	1392	917	592	703	582
ENSBTAG00000000431	33	15	19	36	17	27	18	120	26	38	37	37	28	41	117	242	64	12	62	15	90	31	47	231
ENSBTAG00000000432	86	57	64	82	69	83	61	426	95	124	127	85	143	152	321	615	168	55	178	77	249	105	147	636
ENSBTAG00000000434	78561	125779	174481	144053	85403	72222	179947	111891	101871	99035	123496	91860	22454	25791	46717	24477	26477	21394	22938	41489	23195	24334	20199	28456
ENSBTAG00000000435	335	240	302	512	424	393	356	405	263	268	334	270	818	470	351	344	634	514	413	968	653	502	553	648
ENSBTAG00000000436	23	5	10	17	15	20	16	35	24	26	48	47	10	7	6	9	11	8	5	10	9	8	11	12
ENSBTAG00000000437	6	3	9	3	10	4	5	4	2	9	9	1	0	0	6	0	1	0	0	0	0	0	0	1
ENSBTAG00000000438	0	0	0	0	0	1	0	0	0	0	0	0	1	0	0	0	0	0	2	0	0	0	0	0
ENSBTAG00000000439	1004	919	944	1146	744	979	835	1114	919	753	887	916	1965	1349	863	814	1108	1279	1028	1495	1601	921	878	1043
ENSBTAG00000000440	1969	1669	1623	1971	1757	1731	1660	1803	1877	1790	1887	1207	1865	1057	1401	1388	1618	2067	1289	3098	1577	1437	1521	1679
ENSBTAG00000000441	32	24	30	27	18	28	24	19	11	13	32	22	48	39	14	42	24	13	21	23	29	27	26	25
ENSBTAG00000000442	214	239	270	310	682	342	289	317	244	402	343	89	86	106	314	36	81	45	45	42	55	32	31	21
ENSBTAG00000000445	23	32	27	41	41	35	35	48	25	11	25	19	40	93	12	50	60	25	54	31	51	45	37	23
ENSBTAG00000000446	120	62	116	92	83	68	73	62	87	80	93	63	125	83	53	72	69	36	65	55	78	54	66	40
ENSBTAG00000000447	143	98	120	144	170	172	143	189	144	122	161	114	165	220	161	192	172	104	181	143	176	142	160	184
ENSBTAG00000000448	43	65	34	78	92	94	32	59	127	77	116	69	70	85	57	109	46	41	80	139	113	95	103	52
ENSBTAG00000000451	205	186	261	229	227	343	196	358	331	278	239	272	292	303	274	207	313	271	259	415	346	300	244	324
ENSBTAG00000000454	173	117	122	239	201	198	122	178	136	211	144	177	323	242	175	208	234	190	212	260	214	233	215	201
ENSBTAG00000000455	1136	1523	1217	1615	1304	1335	774	2307	1700	1523	1543	1344	1955	2122	1623	1747	1467	1007	1782	1189	2000	1270	1297	1106
ENSBTAG00000000456	0	3	2	2	1	1	2	6	0	1	5	0	1	3	2	3	3	2	1	4	5	2	4	2
ENSBTAG00000000457	4	2	6	6	11	21	12	7	7	6	11	8	7	7	6	4	9	4	14	5	4	2	7	1
ENSBTAG00000000458	522	680	576	583	368	422	599	491	479	461	407	514	284	475	269	385	266	137	306	259	369	219	249	258
ENSBTAG00000000459	291	354	463	342	269	233	376	457	378	509	426	406	239	212	186	222	143	190	165	279	235	143	118	94
ENSBTAG00000000460	353	412	262	486	201	168	210	858	658	604	348	446	335	345	226	257	189	173	212	250	401	183	158	170
ENSBTAG00000000462	45	46	39	48	38	45	41	98	68	56	72	79	113	96	57	77	83	68	56	135	154	95	60	77
ENSBTAG00000000469	1424	2085	1618	1887	1847	1925	1789	2386	2569	2622	2160	2139	1967	2343	2571	2388	1311	1142	1682	1968	2245	1340	1070	956
ENSBTAG00000000470	0	0	0	0	0	0	0	0	0	0	0	0	0	0	0	0	0	1	0	0	0	0	0	0
ENSBTAG00000000472	82	102	99	128	109	113	75	182	169	138	124	150	112	186	124	140	107	66	139	82	145	63	80	108
ENSBTAG00000000473	57	62	56	91	55	43	68	118	74	93	77	92	84	134	58	94	51	37	80	74	74	55	44	39
ENSBTAG00000000475	189	156	197	202	215	213	168	274	234	199	194	233	240	231	245	260	195	115	232	188	247	166	155	133
ENSBTAG00000000476	51	59	42	68	35	59	61	83	68	52	57	56	105	72	64	37	64	68	28	77	70	91	38	87
ENSBTAG00000000477	23	16	18	19	33	24	22	83	37	34	89	54	66	43	30	40	41	29	24	57	38	31	29	30
ENSBTAG00000000478	59	95	57	66	54	61	46	90	91	68	80	89	151	74	146	97	96	70	51	208	91	133	79	134
ENSBTAG00000000480	1097	802	1259	1100	863	837	956	1028	1038	807	873	849	1183	704	852	782	827	934	825	1347	1045	866	760	949
ENSBTAG00000000483	89	98	77	126	95	121	70	174	129	216	138	202	62	84	32	41	66	37	59	66	91	36	53	62
ENSBTAG00000000484	297	317	301	323	137	165	204	677	817	789	593	892	181	147	134	122	166	99	100	208	290	117	95	71
ENSBTAG00000000487	0	0	0	0	0	0	0	0	0	0	0	0	0	0	0	0	0	0	0	0	0	0	0	0
ENSBTAG00000000489	29	38	40	40	26	39	33	61	31	46	52	22	48	38	26	36	31	20	31	67	53	32	25	31
ENSBTAG00000000490	95	44	69	95	75	76	35	113	69	86	71	73	139	126	107	106	113	100	100	155	138	102	93	112
ENSBTAG00000000492	1415	1403	1557	1605	1546	1562	1600	1607	1742	1609	1658	1771	842	1661	1030	1391	1160	708	1215	1014	1071	895	1181	1287
ENSBTAG00000000494	729	895	834	588	382	431	828	302	520	467	374	345	229	289	322	341	155	83	234	107	172	83	86	99
ENSBTAG00000000495	846	705	762	884	803	932	776	1237	893	888	859	1053	722	788	700	786	632	520	867	665	708	675	623	837
ENSBTAG00000000496	18	25	12	12	10	8	16	13	14	6	12	23	8	10	6	10	4	3	11	9	10	4	6	23
ENSBTAG00000000497	137	122	152	191	163	151	201	330	188	172	215	119	246	218	153	163	184	122	157	311	211	148	216	165
ENSBTAG00000000500	42	30	52	30	20	24	57	47	37	72	55	50	37	41	33	41	17	20	18	40	42	36	16	30
ENSBTAG00000000501	40	50	55	48	69	60	54	135	114	127	82	67	79	90	81	114	91	52	96	80	162	73	45	35
ENSBTAG00000000502	0	0	0	0	2	1	0	0	0	3	1	0	0	0	0	1	1	0	0	1	0	0	0	0
ENSBTAG00000000504	547	454	518	620	488	587	385	880	683	551	507	649	516	473	543	478	479	265	463	361	464	346	311	330
ENSBTAG00000000505	316	298	344	530	314	343	238	410	228	287	214	337	421	471	419	328	367	192	302	291	379	345	270	318
ENSBTAG00000000507	9120	8699	6956	4637	10726	2944	4616	4139	2577	4456	5234	7108	3481	1690	13369	1323	4842	1350	915	8508	6844	5564	1424	2159
ENSBTAG00000000510	3508	2098	4141	1009	3293	981	3449	1129	946	898	1131	1064	1430	853	941	717	1699	823	739	1191	3036	2598	771	900
ENSBTAG00000000511	788	961	825	861	748	718	656	574	517	682	567	801	456	602	392	391	291	210	398	279	331	255	267	268
ENSBTAG00000000512	5140	3422	3195	4315	4156	4937	3937	4131	4284	3984	5396	3485	5183	4650	4701	5858	5453	5049	3655	8044	5444	5028	6417	4566
ENSBTAG00000000516	4	0	3	9	3	1	1	22	3	24	9	4	22	15	29	12	16	5	4	27	20	22	10	8
ENSBTAG00000000517	12	13	14	28	17	16	20	51	25	14	45	23	65	90	16	55	30	36	46	78	65	35	27	34
ENSBTAG00000000518	0	0	0	0	1	1	0	0	0	0	0	0	1	0	0	1	0	0	0	0	2	0	0	0
ENSBTAG00000000520	7	10	4	9	2	7	9	5	10	6	8	16	7	6	1	2	7	4	8	7	3	3	6	5
ENSBTAG00000000521	87	83	104	77	74	89	85	96	75	55	93	86	72	70	73	71	57	30	55	39	88	50	31	41
ENSBTAG00000000522	1	0	0	0	0	2	0	0	0	0	0	0	0	0	0	0	0	0	0	0	0	0	0	0
ENSBTAG00000000524	171	117	137	140	132	132	140	321	230	264	281	275	138	103	115	136	154	96	80	164	192	158	88	159
ENSBTAG00000000526	1042	911	722	733	722	692	764	713	661	649	715	735	406	701	293	584	325	205	550	278	483	245	409	361
ENSBTAG00000000527	3264	2884	3273	2990	2230	2882	2959	2312	2885	2669	3317	2543	2281	2987	1633	2732	1809	1928	2596	2797	2567	1511	2641	2007
ENSBTAG00000000528	264	281	281	313	259	311	247	359	286	257	331	333	297	292	262	267	294	230	281	331	315	272	267	298
ENSBTAG00000000529	141	148	120	143	151	127	159	132	97	150	149	161	118	175	101	161	122	58	105	98	138	91	105	86
ENSBTAG00000000531	0	0	0	0	0	0	0	1	0	0	0	0	0	0	0	0	1	0	1	0	0	0	0	2
ENSBTAG00000000532	133	69	79	101	68	113	76	102	107	120	147	70	93	82	86	95	82	79	98	87	127	96	90	63
ENSBTAG00000000533	19	29	38	41	35	34	53	59	37	28	19	45	33	35	29	29	38	19	20	34	38	22	19	27
ENSBTAG00000000534	1	4	3	6	3	4	1	2	3	3	7	0	3	2	1	4	3	0	7	2	5	4	5	4
ENSBTAG00000000535	20	15	14	14	12	21	11	9	17	9	10	11	24	15	11	15	5	4	7	13	15	7	14	3
ENSBTAG00000000536	175	236	131	194	225	230	211	180	147	138	297	169	180	246	90	178	91	54	126	156	155	90	196	126
ENSBTAG00000000539	1639	1319	1592	1871	1540	1638	1236	1911	1849	1521	1694	1901	1542	1738	1416	1646	1721	1430	1519	1857	1886	1758	1712	2445
ENSBTAG00000000540	1	0	2	3	1	2	1	1	3	2	2	0	3	0	0	2	1	1	0	3	1	2	1	0
ENSBTAG00000000541	0	0	0	0	0	0	0	0	0	0	0	0	0	0	0	0	0	0	0	0	0	0	0	0
ENSBTAG00000000542	556	566	541	582	483	595	550	969	706	511	455	706	432	515	417	392	409	382	359	520	515	370	321	507
ENSBTAG00000000545	1008	1085	977	1054	1226	1115	903	1187	1107	1117	1126	1050	600	1023	802	915	728	341	784	546	935	514	709	633
ENSBTAG00000000546	4827	5859	4613	4780	5738	5960	3790	4236	4973	6551	5671	4332	6897	7057	7071	5515	5819	3001	4422	6013	7889	5157	4893	3030
ENSBTAG00000000548	494	422	439	403	424	418	459	448	397	397	452	484	209	315	172	311	274	143	239	268	295	200	228	244
ENSBTAG00000000550	5197	4387	5067	5949	5494	5807	5035	6465	6261	6303	6962	6176	7945	5425	6798	6098	8205	5501	4824	10966	7329	6883	6332	6012
ENSBTAG00000000551	260	273	281	284	255	323	240	319	279	355	275	321	176	380	240	322	145	94	253	126	284	130	157	82
ENSBTAG00000000552	0	0	0	0	0	0	0	0	0	0	0	0	0	0	0	0	0	0	1	0	0	0	0	0
ENSBTAG00000000555	667	546	669	744	719	610	899	767	804	791	647	687	583	536	698	430	429	395	604	573	608	386	370	409
ENSBTAG00000000558	0	0	0	0	0	0	0	0	0	0	0	0	0	0	1	0	0	0	1	0	0	0	0	0
ENSBTAG00000000559	79	45	81	104	88	101	88	217	160	145	141	118	122	99	108	109	99	83	80	129	178	102	71	105
ENSBTAG00000000560	18714	18418	21001	18654	21216	23118	16813	24861	25537	24445	25924	22453	18664	21744	18877	19462	20110	13151	17946	18249	24046	20475	18254	19587
ENSBTAG00000000561	49	87	58	85	62	63	75	285	115	119	150	138	114	133	73	125	90	73	93	144	169	60	60	60
ENSBTAG00000000562	1407	1471	2222	2038	2099	1815	1506	2541	2478	2263	2162	2503	1355	1784	1668	1674	1407	1070	1359	1595	1809	1556	1501	1689
ENSBTAG00000000563	125	164	149	159	151	170	137	414	270	363	364	331	242	187	200	368	214	133	180	238	267	192	151	568
ENSBTAG00000000564	416	388	432	443	419	379	403	424	399	437	403	334	635	517	465	499	444	389	438	465	584	390	438	377
ENSBTAG00000000565	956	1067	636	919	940	1107	1195	824	692	790	1115	869	1173	1271	744	876	743	689	866	610	1260	525	560	349
ENSBTAG00000000566	82	58	70	97	115	79	94	122	104	80	84	76	150	167	87	112	97	80	141	101	160	115	92	97
ENSBTAG00000000567	5	10	3	8	4	2	4	9	14	10	4	5	5	8	3	6	5	2	4	8	7	1	2	2
ENSBTAG00000000568	1	0	0	2	1	0	1	2	2	3	0	0	1	0	4	1	0	2	1	4	1	1	2	2
ENSBTAG00000000569	1185	830	1086	1327	1085	1098	518	1103	734	1029	1060	1302	525	234	1525	274	543	274	180	739	1390	643	385	449
ENSBTAG00000000570	640	192	519	500	394	402	608	340	589	806	450	383	195	200	247	156	124	107	104	148	131	133	88	47
ENSBTAG00000000571	34	32	44	53	31	32	35	101	69	39	65	77	89	45	58	73	38	38	41	61	89	36	31	55
ENSBTAG00000000573	0	0	0	0	0	0	0	0	0	0	0	0	0	0	0	0	0	0	0	0	0	0	0	0
ENSBTAG00000000574	0	0	0	0	0	0	0	0	0	0	0	0	0	0	0	0	0	0	0	0	0	0	0	0
ENSBTAG00000000575	78	41	88	111	69	69	46	151	186	380	114	253	61	57	67	28	21	13	30	20	50	19	46	48
ENSBTAG00000000576	2	1	3	0	2	4	1	2	11	2	5	3	4	2	2	3	0	1	2	3	2	0	1	2
ENSBTAG00000000578	385	474	395	495	421	465	436	526	400	476	467	452	590	583	304	434	435	365	380	629	446	363	385	365
ENSBTAG00000000579	928	947	796	794	871	723	818	870	949	961	868	856	820	968	673	692	581	405	648	503	788	507	373	479
ENSBTAG00000000580	1	1	0	1	2	0	0	0	0	0	1	0	0	3	0	2	0	1	3	0	4	2	0	24
ENSBTAG00000000581	142	45	89	131	103	66	78	266	135	144	135	98	192	172	159	186	186	89	147	113	162	114	70	126
ENSBTAG00000000582	0	0	0	0	0	1	0	0	0	1	0	0	0	0	0	2	1	1	0	0	2	0	0	13
ENSBTAG00000000584	0	0	0	2	0	0	0	0	0	0	0	1	4	2	0	0	0	0	0	1	0	0	0	0
ENSBTAG00000000585	0	0	1	3	0	2	0	0	1	1	2	1	1	0	5	11	1	1	5	0	2	3	3	43
ENSBTAG00000000586	79	88	85	107	93	80	119	171	143	145	125	89	192	188	128	156	90	99	126	132	176	116	58	112
ENSBTAG00000000588	140	78	169	255	120	229	73	330	286	237	122	277	183	177	218	184	131	49	172	86	237	167	89	45
ENSBTAG00000000589	295	329	127	660	330	321	361	106	112	185	226	99	180	206	84	170	230	217	118	234	119	202	240	271
ENSBTAG00000000590	5	3	5	2	3	7	6	7	10	7	5	0	11	4	8	6	10	6	4	10	16	21	10	16
ENSBTAG00000000593	28	39	41	53	44	52	26	24	60	62	24	35	53	91	51	50	37	51	60	39	57	39	19	19
ENSBTAG00000000595	21	1	1	7	15	3	1	15	10	51	26	12	63	43	37	30	13	30	50	30	64	64	40	43
ENSBTAG00000000597	9	6	9	7	7	16	6	20	9	6	9	6	11	9	11	7	5	3	8	8	7	10	3	5
ENSBTAG00000000598	2842	2460	2434	2884	1846	2741	1896	4265	3914	3856	4244	4497	2070	1716	1504	1350	1469	1448	1468	2410	2138	1416	1303	2615
ENSBTAG00000000599	3002	3000	2976	3872	3462	3219	2802	5110	4334	4149	3916	3469	3586	4778	4220	4691	3677	3506	4963	4335	5642	3799	4089	4630
ENSBTAG00000000601	7	12	9	6	10	6	5	14	46	50	13	7	12	13	17	11	18	21	10	22	178	58	17	22
ENSBTAG00000000602	1188	1097	1114	1018	958	867	936	1048	979	1046	1058	1008	1103	910	693	945	867	779	833	1196	1012	712	825	841
ENSBTAG00000000603	350	434	405	449	484	282	493	1049	664	724	837	735	735	842	560	679	605	442	621	790	921	582	438	433
ENSBTAG00000000604	11	16	12	37	33	27	23	40	38	34	26	22	7	14	15	3	6	8	3	4	18	8	1	11
ENSBTAG00000000605	2390	2242	2507	3286	3069	3571	2428	3948	3528	3076	2867	3440	3631	3999	4290	3998	4538	3426	3195	4328	4980	4097	3133	4640
ENSBTAG00000000606	1	1	0	0	0	2	1	0	0	1	1	2	0	3	1	0	2	0	0	1	0	0	0	1
ENSBTAG00000000607	3561	3487	3260	2939	1997	2483	3121	1739	2087	1782	2812	2016	881	1424	1034	1332	1068	694	1149	1073	878	667	1444	1231
ENSBTAG00000000608	1404	1507	1234	1266	1170	1240	1406	1371	1236	1227	1363	1365	1012	1041	910	1137	843	627	900	1011	1039	809	983	947
ENSBTAG00000000609	10922	10805	10380	10960	12071	12273	9453	13791	14003	14541	16434	13331	11391	11383	10478	10276	13812	7964	9139	13150	13256	12808	11802	11782
ENSBTAG00000000611	0	0	1	0	0	0	0	0	0	0	0	0	0	0	0	0	0	0	0	0	0	0	0	1
ENSBTAG00000000613	1028	1050	1153	1061	934	965	1063	1316	1136	1334	1276	1199	900	968	774	861	675	553	763	928	985	659	727	548
ENSBTAG00000000616	77	113	77	173	46	65	141	195	94	114	75	68	68	101	66	66	39	68	62	131	66	144	56	67
ENSBTAG00000000617	0	0	0	0	0	0	0	0	0	0	0	0	0	0	0	0	0	0	0	0	0	0	0	0
ENSBTAG00000000619	0	1	0	0	0	0	0	0	0	0	0	0	0	0	0	0	1	0	0	0	5	1	0	1
ENSBTAG00000000620	1220	1230	1081	1144	1097	1170	1064	1103	1235	990	1111	1164	980	1226	1034	1375	928	1290	1087	1245	1231	921	1010	1478
ENSBTAG00000000621	194	286	264	295	150	184	194	279	143	96	181	166	321	231	146	171	159	144	170	316	275	149	154	220
ENSBTAG00000000622	6111	5252	5883	6682	7244	8116	4713	7986	7824	8357	7517	6004	7490	8838	8972	7340	7874	5078	6365	6300	9749	9882	6043	7009
ENSBTAG00000000623	75	52	81	71	56	50	92	73	75	47	46	77	8	22	14	11	18	5	9	21	17	13	15	12
ENSBTAG00000000625	18	29	60	56	18	24	29	49	64	44	60	63	55	25	25	22	28	19	13	65	45	37	39	34
ENSBTAG00000000626	4	2	5	6	2	2	2	8	9	5	4	8	1	1	2	1	1	3	2	1	0	1	1	3
ENSBTAG00000000628	140	115	100	120	130	85	131	146	140	146	102	130	51	60	52	69	56	28	37	62	64	29	39	58
ENSBTAG00000000629	25	27	25	29	23	16	19	16	15	26	20	16	12	14	13	14	9	4	9	2	17	5	8	6
ENSBTAG00000000630	2232	2065	1940	1924	1731	1990	1941	2095	1954	1901	2050	2053	1667	1905	1188	1760	1190	989	1647	1387	1789	1020	1408	1105
ENSBTAG00000000632	157	82	94	126	124	146	107	184	131	126	168	124	202	271	142	164	86	76	132	129	227	78	77	72
ENSBTAG00000000634	3	5	2	3	2	1	1	3	1	15	4	13	6	4	6	0	3	5	2	2	3	30	1	22
ENSBTAG00000000638	1	3	3	5	5	5	1	14	5	13	8	5	7	9	6	7	5	2	5	6	11	7	4	6
ENSBTAG00000000639	460	482	524	440	471	472	381	689	532	607	538	506	492	405	395	332	466	369	288	682	435	452	318	409
ENSBTAG00000000640	359	432	465	524	421	323	402	893	660	671	516	565	383	394	402	383	401	215	306	375	498	420	364	415
ENSBTAG00000000641	129	150	192	150	101	130	131	228	200	151	130	194	121	141	116	152	153	125	135	121	158	153	110	177
ENSBTAG00000000642	1042	984	964	882	920	857	914	766	796	867	969	974	1216	888	818	989	862	777	753	1354	794	623	896	814
ENSBTAG00000000644	0	5	5	0	1	5	4	1	0	2	2	1	0	0	1	1	0	0	1	1	0	1	0	1
ENSBTAG00000000646	212	240	184	257	243	238	209	417	226	191	198	227	277	350	211	236	227	201	217	246	289	228	204	362
ENSBTAG00000000647	1362	1034	1301	1272	1083	1115	1032	1364	1257	1205	1433	1551	1298	873	1039	1009	845	1055	934	1623	1007	758	765	924
ENSBTAG00000000648	58	51	90	55	69	68	74	50	30	72	101	102	22	12	40	13	16	3	8	8	35	20	6	13
ENSBTAG00000000650	583	558	528	587	399	402	682	532	403	415	620	369	928	649	472	494	494	601	574	1025	592	562	573	513
ENSBTAG00000000653	131	185	163	434	176	228	233	545	599	517	636	873	419	503	233	451	517	253	288	448	656	389	382	367
ENSBTAG00000000654	7	6	8	10	4	3	7	17	8	8	10	7	10	13	11	5	5	5	8	5	14	4	1	5
ENSBTAG00000000655	84	88	45	79	109	102	80	112	94	77	81	120	100	129	115	94	88	51	71	72	175	89	60	73
ENSBTAG00000000656	802	1153	646	703	790	715	859	631	527	863	866	730	814	626	551	510	426	270	458	652	777	302	515	436
ENSBTAG00000000658	450	387	486	640	371	432	316	203	147	181	242	146	1373	798	593	478	714	902	691	1405	683	542	658	600
ENSBTAG00000000660	2	11	8	18	5	6	2	18	10	11	10	17	14	15	16	8	18	11	10	15	33	26	8	13
ENSBTAG00000000662	578	586	570	556	493	460	590	493	442	501	552	542	350	414	217	429	275	122	280	337	374	199	321	265
ENSBTAG00000000664	731	918	696	708	744	750	858	564	604	747	720	654	227	524	252	529	266	133	344	181	295	201	336	312
ENSBTAG00000000665	0	0	0	0	0	0	0	1	0	0	1	0	2	1	0	0	0	0	0	0	1	0	0	0
ENSBTAG00000000666	403	423	635	643	466	502	385	716	616	562	500	507	640	496	401	400	516	453	388	729	582	398	485	520
ENSBTAG00000000667	42	46	84	78	33	62	68	49	45	37	45	29	47	33	25	40	21	25	32	31	26	29	21	39
ENSBTAG00000000668	708	645	691	647	655	808	688	661	614	620	739	745	811	887	509	746	570	536	692	788	641	545	741	824
ENSBTAG00000000670	142	180	226	200	172	162	130	227	179	184	133	169	159	187	96	131	145	180	182	182	121	144	158	198
ENSBTAG00000000671	322	281	248	295	161	130	164	201	151	86	78	162	65	51	113	42	43	52	65	128	76	51	35	150
ENSBTAG00000000672	135	129	153	202	74	140	98	334	211	200	166	248	63	115	83	85	61	31	53	45	104	60	26	62
ENSBTAG00000000675	550	532	629	586	451	543	534	552	535	492	620	524	971	768	495	596	582	581	693	960	769	512	614	568
ENSBTAG00000000676	590	574	568	467	475	451	565	479	494	464	420	450	467	541	291	360	338	259	368	301	519	324	261	304
ENSBTAG00000000678	34588	35660	35940	36933	33230	34498	35727	31902	36802	31258	31017	25593	18720	36099	22635	38086	19429	14444	31808	24742	23138	18774	26086	29481
ENSBTAG00000000679	268	178	228	220	202	193	222	259	185	153	189	178	247	249	161	221	168	131	206	190	304	248	210	200
ENSBTAG00000000682	324	240	254	336	322	395	226	330	381	320	347	301	774	616	478	510	355	326	453	326	680	284	139	184
ENSBTAG00000000683	366	379	419	388	275	263	439	316	306	239	354	336	238	260	178	233	303	113	207	277	265	184	245	227
ENSBTAG00000000684	2849	2251	2399	2495	2067	2424	2354	1665	2035	2169	2336	2030	2282	2022	1260	2213	1669	1317	1796	2674	1700	1564	2156	1704
ENSBTAG00000000686	15	21	24	30	25	24	36	56	26	40	34	33	21	25	32	52	18	10	15	27	46	24	30	42
ENSBTAG00000000687	376	379	306	439	381	466	359	452	325	331	417	371	376	412	229	309	340	131	293	175	454	240	273	220
ENSBTAG00000000688	0	0	0	0	0	0	0	0	0	0	0	0	0	0	0	0	0	0	0	0	0	0	0	0
ENSBTAG00000000690	0	0	0	0	0	3	0	0	0	0	0	0	0	0	2	0	0	1	2	0	1	0	0	1
ENSBTAG00000000693	967	1155	972	954	1057	1000	1003	723	763	966	854	935	481	742	442	650	467	262	497	432	603	339	458	397
ENSBTAG00000000694	490	426	442	477	425	501	340	678	570	574	585	553	606	502	531	455	523	566	436	876	693	628	482	790
ENSBTAG00000000695	1195	1060	923	1027	1034	1031	1068	578	655	765	1074	863	729	841	551	802	573	355	688	758	672	400	916	597
ENSBTAG00000000696	1178	1062	1152	1321	946	923	985	1454	1464	1313	1223	1278	1466	1217	1230	1474	1088	1013	1111	1628	1439	1188	1195	1317
ENSBTAG00000000697	76	61	89	67	56	59	51	78	88	82	67	88	59	82	50	46	53	18	63	32	75	60	47	21
ENSBTAG00000000698	7122	5237	8255	6825	4465	3963	8969	3704	4915	2936	4469	4628	4230	4173	3772	5756	3034	3372	4576	6273	2830	3265	4951	7261
ENSBTAG00000000699	35	41	37	41	44	44	31	83	41	35	67	68	56	70	39	57	47	43	73	43	64	44	67	51
ENSBTAG00000000700	72	78	75	117	82	64	74	164	147	188	159	178	104	103	60	69	68	33	68	82	117	63	52	37
ENSBTAG00000000703	1	1	1	0	2	1	0	0	1	2	1	0	0	0	0	0	0	0	1	2	0	0	0	0
ENSBTAG00000000704	168	207	218	241	155	178	173	262	272	223	287	251	103	99	100	90	76	65	68	86	100	65	83	119
ENSBTAG00000000705	519	438	471	601	671	804	451	848	700	866	755	821	641	791	711	656	767	434	502	569	908	831	642	789
ENSBTAG00000000706	1135	1309	1074	1495	816	654	688	1516	1773	1395	1769	4121	382	336	629	401	339	175	129	263	709	425	216	483
ENSBTAG00000000707	0	3	2	1	0	0	0	1	1	22	1	4	0	3	1	0	2	1	0	1	3	0	0	2
ENSBTAG00000000710	387	392	348	474	332	358	478	353	223	296	376	307	641	492	279	305	453	329	391	688	572	322	489	359
ENSBTAG00000000711	531	372	399	497	417	290	512	808	628	727	723	857	329	292	303	203	255	196	223	333	312	205	170	271
ENSBTAG00000000712	681	781	723	859	493	604	571	654	751	768	690	676	566	713	561	511	517	349	512	541	606	475	409	582
ENSBTAG00000000713	111	88	89	96	99	112	103	109	64	99	127	107	87	96	72	91	74	31	80	74	97	64	109	77
ENSBTAG00000000715	15	13	6	12	7	7	2	66	8	12	8	12	14	19	59	102	36	10	30	15	40	35	34	188
ENSBTAG00000000717	30	11	19	20	14	19	25	33	27	22	24	32	33	18	14	17	11	7	15	10	20	6	6	11
ENSBTAG00000000718	33	29	37	24	33	20	10	38	27	22	24	76	48	20	15	13	21	17	13	38	23	23	22	111
ENSBTAG00000000719	1	0	0	0	0	2	0	0	0	2	0	1	0	1	0	0	1	0	0	0	0	1	0	0
ENSBTAG00000000720	4	2	5	6	7	3	6	11	4	14	17	4	5	2	10	9	7	1	8	1	14	11	5	9
ENSBTAG00000000721	282	199	248	238	240	204	196	216	198	190	205	229	320	329	154	180	186	143	229	206	211	150	184	152
ENSBTAG00000000725	191	204	187	191	147	124	159	136	126	157	171	162	129	93	92	87	106	68	98	96	101	68	90	62
ENSBTAG00000000726	0	0	0	0	0	0	0	0	0	0	0	0	0	0	0	0	0	0	0	0	0	0	0	0
ENSBTAG00000000727	214	183	170	178	193	166	186	142	157	145	212	175	114	165	119	117	106	59	81	108	129	75	90	71
ENSBTAG00000000728	0	0	0	0	1	0	0	0	0	0	0	3	0	1	0	0	0	0	0	0	0	0	1	0
ENSBTAG00000000730	0	0	0	0	0	0	0	0	0	1	0	0	0	0	1	0	0	0	0	3	1	0	0	1
ENSBTAG00000000731	680	283	404	864	759	736	200	368	1107	1163	419	553	710	1134	669	639	508	513	767	769	501	372	351	414
ENSBTAG00000000735	12	9	4	8	9	10	2	44	12	19	13	11	26	35	23	32	21	18	28	24	45	18	17	42
ENSBTAG00000000736	215	255	266	302	213	253	225	431	429	395	286	327	259	303	302	287	227	204	265	228	398	303	226	236
ENSBTAG00000000737	17	14	22	38	25	32	21	40	35	36	51	40	15	39	19	26	18	8	11	7	35	22	2	5
ENSBTAG00000000738	47	34	28	52	31	43	25	74	53	39	53	46	44	35	42	39	37	20	54	34	51	30	14	43
ENSBTAG00000000742	243	287	288	385	287	278	221	419	381	455	539	566	257	243	249	153	213	147	101	208	339	239	150	149
ENSBTAG00000000743	0	1	2	1	0	0	0	0	0	3	0	0	0	0	0	0	0	0	0	0	0	0	0	0
ENSBTAG00000000744	379	312	425	423	424	353	372	609	445	393	325	373	568	507	574	465	446	317	546	558	615	400	390	308
ENSBTAG00000000745	410	614	1335	664	383	432	623	848	1282	2554	2309	2496	687	461	356	270	312	224	278	303	520	400	409	338
ENSBTAG00000000746	2495	2394	2303	2815	2630	2022	1988	1838	1799	2302	1838	2649	1654	2390	1377	1650	1204	688	1583	1156	1483	735	1259	1710
ENSBTAG00000000748	123	133	158	139	99	97	158	230	170	143	133	126	137	180	122	182	114	115	126	126	184	126	109	136
ENSBTAG00000000749	1	5	0	3	2	2	1	1	0	1	3	0	3	2	0	3	1	2	2	0	2	6	1	5
ENSBTAG00000000750	203	204	211	195	172	221	190	239	212	304	293	292	133	162	123	179	99	54	134	72	156	72	86	71
ENSBTAG00000000751	20	15	21	14	8	11	13	7	10	2	9	15	20	34	6	28	8	16	22	14	18	19	14	9
ENSBTAG00000000752	11	2	9	9	13	6	5	15	11	15	5	4	8	16	12	10	13	7	5	3	15	6	6	17
ENSBTAG00000000753	155	154	166	133	139	117	130	113	148	164	182	163	154	132	88	126	104	65	104	142	140	73	122	80
ENSBTAG00000000754	1459	1710	1476	1480	1670	1379	1393	2199	2061	2151	1826	1904	1391	1329	1339	1571	1231	912	1150	1495	1733	1072	1131	1724
ENSBTAG00000000755	0	0	2	2	0	0	3	0	0	3	0	0	3	2	4	2	2	1	0	1	1	4	1	20
ENSBTAG00000000758	216	294	183	216	164	202	201	388	364	231	286	303	388	302	214	315	217	277	245	401	344	151	175	281
ENSBTAG00000000759	1048	1202	1039	1167	1278	1485	880	1307	1595	1373	2045	1683	1204	1349	1079	1015	1259	1281	825	1452	1513	1072	1821	1918
ENSBTAG00000000763	0	0	0	0	0	0	0	0	0	0	0	0	0	0	0	0	0	0	0	0	0	1	0	0
ENSBTAG00000000764	108	79	100	105	77	93	108	205	129	152	173	189	112	91	67	70	90	62	71	144	90	83	74	130
ENSBTAG00000000765	1	1	0	0	0	0	0	0	0	0	1	0	1	2	0	0	0	0	1	1	0	1	1	2
ENSBTAG00000000767	48	42	39	45	59	45	41	60	55	62	57	53	32	47	22	38	26	12	21	12	36	19	16	24
ENSBTAG00000000770	523	340	284	433	327	462	376	315	359	434	314	288	181	423	178	399	193	68	280	100	294	144	214	53
ENSBTAG00000000771	1297	1269	1013	1230	1131	1003	1147	934	1023	1055	1020	1057	776	974	731	898	690	448	742	745	662	444	730	546
ENSBTAG00000000772	0	0	0	1	1	1	2	1	2	0	0	0	0	0	0	0	0	0	0	0	0	2	0	0
ENSBTAG00000000773	460	478	316	340	395	306	486	207	480	450	537	395	445	529	243	288	220	153	247	124	448	225	376	192
ENSBTAG00000000776	2	0	0	0	2	1	1	0	1	0	3	0	2	0	0	0	3	0	0	2	2	1	2	1
ENSBTAG00000000778	5104	5754	6739	4693	4982	4470	6482	5325	5588	5610	6273	4828	3005	3314	3316	3903	2975	3123	3075	4375	3489	2367	2881	2868
ENSBTAG00000000781	181	169	163	186	149	148	168	235	195	194	205	199	195	184	96	111	118	113	159	190	182	148	103	105
ENSBTAG00000000782	521	593	442	790	497	413	470	1498	1089	1519	1441	1668	1074	1070	554	1040	760	495	654	1021	1508	694	667	404
ENSBTAG00000000783	1	0	0	0	0	0	0	0	0	0	0	0	0	0	2	1	2	0	0	1	0	0	0	0
ENSBTAG00000000784	427	418	477	468	472	514	408	534	519	519	500	462	415	547	403	384	459	310	371	437	498	396	448	427
ENSBTAG00000000785	147	102	174	139	121	120	117	137	123	71	162	144	177	169	81	137	93	111	132	143	164	101	158	122
ENSBTAG00000000786	176	154	147	261	200	190	164	276	194	179	159	192	353	224	222	189	305	228	234	308	303	239	196	220
ENSBTAG00000000789	304	246	314	352	250	305	285	469	368	402	373	383	435	386	387	413	455	380	379	591	431	426	406	469
ENSBTAG00000000791	1	1	3	1	2	0	0	3	5	3	4	2	3	0	5	1	3	0	1	5	0	2	3	2
ENSBTAG00000000792	1	1	1	13	2	1	2	16	19	10	9	22	10	7	4	8	9	4	9	11	15	9	15	10
ENSBTAG00000000793	10	4	7	5	5	3	10	18	6	8	4	4	5	6	2	3	2	2	2	2	3	2	4	1
ENSBTAG00000000795	163	121	146	127	167	116	86	139	88	156	159	129	157	151	111	100	117	59	113	163	152	94	165	123
ENSBTAG00000000797	1729	1572	1566	1669	1710	1966	1465	2234	2091	2052	2112	1654	2093	2146	1712	2030	2008	1598	1787	2319	2219	1656	1804	1646
ENSBTAG00000000799	50	58	84	125	80	72	72	162	101	120	101	236	112	110	73	84	120	61	91	133	156	90	77	152
ENSBTAG00000000801	1231	1139	1306	1054	964	1034	1222	1291	1122	992	1237	1071	797	975	624	1030	809	593	883	828	697	730	939	1180
ENSBTAG00000000802	67	39	53	108	67	109	47	183	92	122	153	59	42	35	30	21	20	23	18	21	26	33	12	18
ENSBTAG00000000803	425	428	456	470	396	352	480	504	501	421	402	382	317	426	298	456	312	248	347	229	368	273	330	412
ENSBTAG00000000804	315	172	316	213	340	221	442	156	214	113	193	138	199	194	129	112	204	85	139	190	157	110	152	83
ENSBTAG00000000805	0	0	2	0	0	0	0	0	0	0	0	0	0	0	0	0	0	0	0	0	0	0	0	0
ENSBTAG00000000806	1340	1266	1219	1395	1400	1389	1257	1985	1566	1495	1427	1918	1337	1770	1382	1394	1379	784	1261	963	1899	1242	1129	1173
ENSBTAG00000000807	66	31	58	66	73	92	56	157	126	123	105	93	60	64	102	62	25	29	22	60	79	56	17	46
ENSBTAG00000000808	1501	1313	1593	1909	1512	1997	1212	1916	1794	1459	1538	1586	2785	2491	2145	1951	2675	2312	1937	3114	3081	3228	2139	2197
ENSBTAG00000000809	0	2	0	0	1	0	0	0	0	0	0	0	0	0	1	0	0	1	1	0	0	0	0	0
ENSBTAG00000000810	815	734	812	819	814	819	721	1044	882	911	972	995	1022	814	742	667	867	696	732	1218	936	870	774	834
ENSBTAG00000000811	338	304	359	393	330	294	294	404	339	439	390	370	375	353	306	337	304	308	325	560	375	285	263	352
ENSBTAG00000000812	2	1	4	4	4	6	4	8	4	3	7	6	8	7	12	43	27	1	6	3	12	7	14	42
ENSBTAG00000000813	877	670	676	889	739	588	682	862	847	853	737	694	818	730	602	888	811	625	680	1124	817	822	640	837
ENSBTAG00000000815	127	195	143	224	153	115	151	312	222	332	261	355	255	126	194	109	177	114	96	217	275	193	152	173
ENSBTAG00000000816	28	27	23	52	31	31	37	77	56	42	52	56	69	76	54	126	58	22	70	76	123	26	89	70
ENSBTAG00000000817	461	73	134	120	101	103	65	94	202	99	129	86	152	157	54	97	70	65	91	170	116	50	117	58
ENSBTAG00000000818	5	4	5	11	9	2	4	9	4	12	3	2	3	7	3	2	4	1	6	2	7	2	2	2
ENSBTAG00000000819	12	10	9	15	24	10	16	14	17	5	15	12	12	11	13	14	15	4	9	7	23	5	4	7
ENSBTAG00000000820	243	229	247	502	423	301	267	1327	974	933	771	893	1067	953	869	971	766	676	724	1157	1563	929	575	868
ENSBTAG00000000821	4	4	4	8	5	10	8	7	6	14	6	5	25	29	17	9	12	7	28	20	33	18	10	9
ENSBTAG00000000824	200	214	242	260	221	175	211	261	263	244	254	246	315	264	198	291	237	269	216	309	294	232	233	263
ENSBTAG00000000825	272	148	165	168	178	231	163	289	502	244	283	244	586	211	333	461	365	384	345	636	638	372	321	506
ENSBTAG00000000827	182	147	112	124	95	122	149	114	118	130	153	137	44	85	50	74	55	15	46	23	70	43	16	29
ENSBTAG00000000828	397	129	262	363	256	372	188	484	329	782	635	391	356	505	319	303	224	113	283	183	321	210	152	67
ENSBTAG00000000829	15	16	20	13	17	29	15	40	20	18	39	32	29	22	15	25	21	14	22	28	30	22	19	14
ENSBTAG00000000830	21	18	19	18	32	18	17	22	18	27	30	28	11	9	15	21	10	8	13	7	18	15	6	19
ENSBTAG00000000831	231	262	238	309	253	258	260	430	386	397	401	393	348	330	236	253	304	267	250	397	406	203	205	245
ENSBTAG00000000833	403	423	331	477	392	310	378	827	674	818	774	737	452	429	338	383	322	237	239	442	701	339	257	325
ENSBTAG00000000835	413	404	358	527	283	129	344	462	235	234	82	629	381	636	262	211	305	65	405	241	231	281	49	644
ENSBTAG00000000836	0	1	0	4	6	1	0	4	3	3	5	1	0	0	3	1	1	0	1	3	1	0	1	1
ENSBTAG00000000837	1204	1041	800	884	1021	1038	775	802	761	1024	950	1109	666	1001	606	850	636	356	686	695	688	450	810	562
ENSBTAG00000000838	4427	3198	3068	3200	2971	2541	3406	2273	2513	1933	3211	2058	2714	3504	1714	3672	2705	2630	3307	3723	2629	1821	3807	4000
ENSBTAG00000000841	29	32	24	38	14	42	30	54	73	52	61	97	49	55	30	36	35	13	26	41	34	32	54	24
ENSBTAG00000000842	13	8	7	10	6	4	12	21	6	7	22	31	10	25	18	29	9	3	13	8	6	10	21	18
ENSBTAG00000000843	7909	10974	10544	8143	8204	8282	6263	6960	5377	4637	5724	6626	4456	5827	2852	3414	4547	3582	4719	6128	5606	1913	4305	5771
ENSBTAG00000000845	1	2	3	3	3	1	5	1	0	1	2	2	3	2	2	2	3	1	2	6	0	3	2	2
ENSBTAG00000000848	2512	2686	2355	2004	1872	1930	2451	1901	1751	1806	2723	2113	1879	1878	1476	1884	1554	1345	1606	2030	1613	1207	1668	1428
ENSBTAG00000000851	147	133	156	190	160	143	141	270	191	141	195	184	182	264	166	186	143	126	213	149	254	159	151	166
ENSBTAG00000000853	19	7	29	11	21	8	24	19	10	12	24	9	18	18	21	23	20	25	17	95	15	16	23	11
ENSBTAG00000000854	105	66	66	104	60	46	43	102	67	50	74	91	186	126	58	57	121	105	86	160	123	121	113	148
ENSBTAG00000000855	2694	1986	2784	2781	2284	2144	2774	2135	2708	2330	2649	2366	1466	1473	1558	1927	1575	1036	1551	1845	1491	1358	1574	2260
ENSBTAG00000000856	74	58	79	92	88	106	90	126	101	125	133	107	153	102	86	86	107	112	97	172	143	107	141	111
ENSBTAG00000000857	236	187	199	267	207	224	180	368	287	308	361	292	371	223	225	209	247	255	188	411	277	218	202	232
ENSBTAG00000000859	25	28	24	36	12	16	26	22	22	21	22	39	13	25	11	10	11	5	8	8	13	6	3	10
ENSBTAG00000000861	0	0	0	0	0	0	0	0	0	0	0	0	0	0	0	0	1	0	0	1	0	0	0	0
ENSBTAG00000000868	65	48	33	45	50	43	39	52	48	29	38	38	51	24	27	45	26	36	28	34	64	40	40	70
ENSBTAG00000000869	81	57	83	108	82	80	95	100	122	88	115	126	87	96	68	85	53	39	67	53	113	60	91	67
ENSBTAG00000000871	415	504	580	568	420	419	428	633	458	552	464	617	732	592	496	517	445	420	451	530	567	408	300	464
ENSBTAG00000000872	0	0	0	0	0	0	0	0	0	0	0	0	0	0	0	0	0	0	0	0	0	0	0	0
ENSBTAG00000000873	29	38	43	54	44	34	36	42	31	35	84	13	41	7	44	8	39	19	23	34	26	14	72	23
ENSBTAG00000000874	3076	3458	3393	3226	3078	3019	3669	4105	4067	2966	3027	3146	1859	2383	1977	2543	1448	1485	2430	2073	2330	1616	1606	2349
ENSBTAG00000000875	148	105	151	183	148	132	182	144	107	109	134	133	358	254	209	188	232	256	225	455	315	178	194	189
ENSBTAG00000000877	55	23	41	63	49	55	47	76	50	30	67	45	57	61	29	45	58	33	57	55	68	32	57	50
ENSBTAG00000000878	3070	4026	3077	3108	2759	2929	3283	3209	3137	2532	2591	2709	2082	2946	2078	2730	2156	1585	2370	2142	2662	1592	1881	2058
ENSBTAG00000000879	225	235	239	199	190	296	186	332	381	260	359	246	329	361	167	306	207	267	196	289	386	181	270	230
ENSBTAG00000000880	1267	985	981	1329	1127	1181	874	2063	1677	1341	1383	1354	1321	1259	1098	1724	1110	916	1402	1032	1428	1139	1090	1455
ENSBTAG00000000885	436	439	403	443	463	495	458	554	578	498	412	428	285	469	300	425	309	168	350	262	366	214	260	308
ENSBTAG00000000886	2	0	1	1	1	0	1	2	0	1	2	1	0	3	1	1	1	0	1	0	1	0	0	0
ENSBTAG00000000888	0	3	2	3	1	1	0	7	2	2	6	3	2	4	4	0	6	2	2	1	1	3	1	3
ENSBTAG00000000892	1	4	2	10	3	3	4	20	6	4	5	13	3	5	3	11	16	4	2	2	9	10	2	11
ENSBTAG00000000893	0	0	0	0	0	0	0	0	0	0	0	0	0	0	0	0	0	0	0	0	0	1	0	0
ENSBTAG00000000894	16259	12757	19001	18056	18792	18809	19402	20780	17273	18561	20537	14429	23339	26567	20871	25101	20633	19980	21067	22504	28866	25708	27609	16935
ENSBTAG00000000895	130	71	66	89	96	97	80	102	88	71	101	126	72	85	66	143	63	27	114	42	91	45	85	42
ENSBTAG00000000897	101	74	89	157	96	131	81	242	221	205	149	175	88	116	94	110	59	25	62	35	99	52	44	58
ENSBTAG00000000898	86	62	80	124	62	90	69	194	192	154	116	147	53	89	61	45	34	19	37	22	68	45	37	25
ENSBTAG00000000899	90	81	100	121	107	81	124	228	134	114	110	177	135	130	99	100	119	50	110	111	132	157	115	70
ENSBTAG00000000900	28	58	42	76	42	26	51	101	100	165	91	143	49	43	40	49	40	16	25	22	66	32	17	26
ENSBTAG00000000902	5513	5088	4141	7054	6304	6416	4431	5301	3510	2907	3816	4008	8104	6910	5839	4391	6401	4317	5635	5570	7073	4887	4040	5473
ENSBTAG00000000905	9	3	33	9	10	5	4	8	3	11	12	9	1	1	18	2	3	2	4	2	4	1	1	0
ENSBTAG00000000908	0	2	0	2	9	3	0	0	1	6	4	1	0	1	2	0	0	0	0	0	2	0	0	0
ENSBTAG00000000910	2	1	0	0	2	0	0	0	2	1	0	0	1	0	1	0	0	0	0	0	0	1	0	0
ENSBTAG00000000911	449	520	324	540	599	559	477	362	313	315	357	378	575	618	475	362	317	158	426	310	566	235	245	182
ENSBTAG00000000913	4233	3700	5035	5740	4729	6437	4712	6584	5355	4851	4923	5379	6414	6104	7861	5032	8171	5104	4925	7931	7736	7151	4577	6048
ENSBTAG00000000914	0	0	0	0	0	0	0	0	0	0	0	0	0	0	0	0	0	0	0	0	0	0	0	0
ENSBTAG00000000916	5	3	3	8	5	6	5	9	3	9	9	8	10	8	6	15	5	9	14	8	9	8	9	10
ENSBTAG00000000917	287	176	223	227	273	154	205	398	229	260	253	250	485	346	251	234	239	219	236	454	452	298	224	255
ENSBTAG00000000918	627	643	702	809	699	600	720	710	481	366	477	382	958	1092	545	626	843	566	807	904	862	704	677	656
ENSBTAG00000000919	14	38	28	36	38	14	41	69	71	73	62	78	54	55	27	34	23	14	24	34	47	28	21	41
ENSBTAG00000000920	209	208	308	173	196	244	173	300	266	320	268	229	409	258	252	256	286	304	241	407	358	253	220	368
ENSBTAG00000000923	0	0	0	0	0	0	0	0	0	0	0	0	0	1	0	0	0	0	1	0	0	0	0	0
ENSBTAG00000000924	0	0	0	2	0	0	0	0	0	0	0	0	0	1	0	1	0	0	1	0	0	0	0	0
ENSBTAG00000000925	102	29	52	142	148	83	42	174	145	212	146	146	84	107	131	73	72	37	74	36	120	61	58	43
ENSBTAG00000000926	0	1	0	0	0	0	0	0	0	0	1	0	0	2	1	0	0	0	0	0	0	0	0	0
ENSBTAG00000000928	1173	1405	1859	1481	824	883	1434	1183	1487	967	1288	1164	337	593	576	996	345	222	573	478	318	344	460	668
ENSBTAG00000000929	0	1	1	0	0	0	0	0	0	0	0	0	0	0	0	0	0	0	0	0	0	0	0	0
ENSBTAG00000000930	2	0	1	1	1	1	3	0	0	2	1	0	2	0	1	3	3	3	5	1	4	0	2	3
ENSBTAG00000000933	36	38	76	69	40	38	59	36	20	34	39	19	74	49	54	47	42	68	52	100	48	44	36	48
ENSBTAG00000000936	21	23	24	19	14	16	17	14	7	9	12	6	48	21	14	8	14	26	13	22	29	20	30	14
ENSBTAG00000000937	530	658	574	612	521	555	615	707	714	709	753	981	675	834	462	718	389	315	547	380	840	314	368	545
ENSBTAG00000000939	397	448	366	411	258	244	413	323	378	291	319	406	304	257	268	255	209	137	229	245	277	180	168	199
ENSBTAG00000000940	852	1120	945	1097	921	1140	1000	1412	1262	1476	1162	1486	657	842	731	738	679	444	633	623	803	732	620	557
ENSBTAG00000000941	3294	3447	3919	3864	3275	3533	3710	3272	3124	3629	3339	4218	2469	3822	2513	4143	2636	1863	3773	3183	2938	2097	3479	3475
ENSBTAG00000000942	90	116	80	146	134	80	112	195	149	207	209	245	157	165	79	128	120	79	102	152	158	82	87	67
ENSBTAG00000000943	366	356	358	410	343	406	382	396	422	408	404	371	429	398	360	393	324	337	366	404	510	350	270	286
ENSBTAG00000000944	40	41	37	51	31	39	48	72	49	41	65	36	106	73	47	52	60	37	59	124	80	48	33	48
ENSBTAG00000000945	618	408	522	657	469	582	536	496	432	331	421	365	1293	597	568	370	708	842	408	1016	885	710	677	1025
ENSBTAG00000000946	72	84	105	113	86	78	100	101	103	68	107	97	71	78	59	53	69	25	48	86	72	69	72	71
ENSBTAG00000000948	4170	4345	4525	4152	3337	3834	3566	5726	4189	3383	3417	4387	1721	2012	1982	2140	1901	1486	1968	1495	2337	1495	1390	1597
ENSBTAG00000000949	132	130	140	132	124	118	101	164	152	150	104	143	143	177	96	143	103	106	135	107	162	132	118	125
ENSBTAG00000000950	1265	994	1133	1228	1089	1341	919	1580	1676	1228	1299	1257	1382	1132	1262	1211	1354	1214	1093	1520	1592	1440	1156	1390
ENSBTAG00000000951	4	3	0	10	3	3	4	8	3	3	14	1	28	9	3	9	3	9	8	6	10	6	7	7
ENSBTAG00000000953	0	0	0	0	0	0	0	0	0	0	0	0	0	0	0	0	0	0	0	0	0	0	0	0
ENSBTAG00000000954	3	0	3	1	1	0	3	6	2	0	2	1	4	3	1	1	3	0	2	2	3	2	0	3
ENSBTAG00000000955	117	92	92	113	89	161	102	176	108	96	128	171	96	118	95	109	97	41	64	40	113	64	43	44
ENSBTAG00000000957	198	206	167	239	189	206	193	406	377	392	347	343	332	341	279	328	247	145	245	246	432	218	192	221
ENSBTAG00000000958	5	20	20	23	17	9	25	16	10	15	14	29	25	26	15	12	19	23	16	24	16	6	13	21
ENSBTAG00000000959	151	91	174	212	151	125	186	206	221	166	146	137	204	161	138	212	137	110	164	195	151	114	153	180
ENSBTAG00000000960	43	23	50	51	27	37	48	42	57	34	45	35	33	31	8	31	27	8	19	15	14	14	28	31
ENSBTAG00000000961	358	213	303	512	173	255	296	539	560	310	367	299	490	231	336	353	340	340	254	647	365	386	268	392
ENSBTAG00000000962	6	4	3	5	6	2	2	20	6	3	8	11	16	4	9	9	2	0	12	6	14	6	8	11
ENSBTAG00000000963	0	0	0	0	0	0	0	0	0	0	1	0	0	0	0	0	0	0	0	0	0	0	0	0
ENSBTAG00000000964	2	1	2	2	1	6	1	2	1	1	1	1	4	8	21	28	12	2	10	5	12	4	5	21
ENSBTAG00000000965	1	0	1	2	3	1	0	2	3	4	3	8	0	3	2	0	4	1	0	2	2	0	2	3
ENSBTAG00000000966	0	2	0	2	0	2	2	2	1	1	1	2	1	0	2	1	0	0	1	0	1	2	0	0
ENSBTAG00000000967	563	495	536	423	371	542	452	566	588	500	649	489	369	469	276	494	386	302	447	622	432	367	550	421
ENSBTAG00000000970	2	1	1	0	0	0	0	2	1	2	0	2	0	0	0	0	1	1	3	1	0	2	0	1
ENSBTAG00000000972	0	0	0	0	0	0	0	0	0	0	0	0	0	0	0	0	0	0	0	0	0	0	0	0
ENSBTAG00000000973	0	0	2	0	3	0	2	2	5	3	2	4	4	3	3	5	6	3	0	4	6	2	3	0
ENSBTAG00000000974	1338	1312	1170	1081	1158	1190	1009	1169	1225	1056	1207	1339	912	1297	712	1186	884	668	997	944	1086	725	989	1141
ENSBTAG00000000977	321	168	142	220	275	271	195	200	225	265	322	297	286	345	272	162	185	110	190	154	301	136	136	103
ENSBTAG00000000978	242	190	196	240	204	240	210	260	238	181	233	221	254	254	176	250	176	133	238	224	266	197	222	192
ENSBTAG00000000979	3062	2619	2187	2570	3107	3032	2282	3712	3491	2979	3163	3536	3480	4691	3172	4624	3315	3400	4682	4075	4338	3000	3766	5105
ENSBTAG00000000981	250	482	242	278	291	333	206	380	381	432	341	217	507	298	246	196	220	291	238	484	375	193	308	210
ENSBTAG00000000982	9	7	6	7	3	1	3	4	2	9	4	1	7	4	3	4	2	1	2	1	8	5	7	6
ENSBTAG00000000983	1148	838	1113	1085	538	1006	389	436	904	573	751	946	814	649	425	348	390	401	475	497	894	320	599	694
ENSBTAG00000000985	2826	2695	2771	3062	2748	3299	2965	2545	2745	2783	2728	2877	1514	3108	1594	2882	1438	948	2651	1789	2156	1128	2230	1223
ENSBTAG00000000986	6	0	2	11	1	2	0	3	0	1	0	2	5	4	1	1	0	0	0	0	3	0	0	2
ENSBTAG00000000987	117	25	59	80	67	70	108	54	29	28	45	44	229	57	72	97	70	61	64	107	90	66	77	101
ENSBTAG00000000988	1502	1150	1272	1697	1190	1633	1061	1319	958	470	979	632	1801	1563	694	1086	1182	775	1379	1053	1981	1007	1106	1180
ENSBTAG00000000990	363	389	455	494	395	456	347	662	524	364	347	412	458	526	473	410	375	365	450	404	549	438	333	410
ENSBTAG00000000991	207	235	276	230	193	289	238	359	321	258	241	238	287	329	274	234	231	196	243	226	337	232	181	183
ENSBTAG00000000992	0	0	0	0	0	0	0	0	0	0	0	0	0	0	0	0	0	0	0	0	0	0	0	0
ENSBTAG00000000993	1489	1373	1439	1500	1769	1449	948	1442	1109	831	1200	806	3284	2689	2237	1554	1705	1579	2026	1886	2485	1506	1014	1217
ENSBTAG00000000995	14	7	12	12	13	13	17	27	12	23	32	27	8	16	11	3	7	3	6	5	13	2	2	9
ENSBTAG00000000997	0	0	0	0	0	0	0	0	0	0	0	0	0	0	0	0	0	1	0	0	0	0	0	0
ENSBTAG00000000998	106	111	174	167	128	108	99	209	176	232	159	197	127	160	145	141	132	51	115	97	188	119	116	103
ENSBTAG00000001000	4	2	0	6	5	2	1	6	2	3	1	3	1	3	1	1	1	1	1	3	4	2	1	0
ENSBTAG00000001001	1	1	1	0	1	0	0	1	4	1	2	2	5	5	4	4	9	1	2	1	4	2	0	3
ENSBTAG00000001002	70	94	54	63	61	68	65	163	82	53	99	78	94	94	142	249	98	55	101	104	119	57	74	314
ENSBTAG00000001003	31098	25273	31430	32140	17098	25383	30583	35415	32434	22507	28603	30005	19069	18184	14201	17896	22212	12567	12394	20447	19786	15418	14401	16397
ENSBTAG00000001004	284	424	326	545	294	300	392	1266	943	1036	1111	1260	802	577	409	535	669	391	447	1023	899	563	522	416
ENSBTAG00000001005	60	108	72	83	72	63	75	69	82	112	101	74	51	87	26	62	31	13	60	33	50	34	53	46
ENSBTAG00000001006	0	0	0	0	0	0	0	0	0	0	0	0	0	0	0	0	0	0	0	0	0	0	0	0
ENSBTAG00000001007	287	263	302	291	262	275	270	285	310	261	287	285	172	243	123	285	221	140	219	200	217	147	221	264
ENSBTAG00000001008	7	3	2	3	1	5	1	37	3	4	3	3	4	4	8	9	12	2	3	2	3	2	6	32
ENSBTAG00000001009	87	85	141	152	77	89	120	214	77	99	121	109	65	94	101	177	90	70	80	103	108	64	60	136
ENSBTAG00000001010	2	5	2	4	8	1	7	6	0	2	5	6	3	1	2	3	3	2	1	1	1	3	4	1
ENSBTAG00000001013	265	265	277	292	230	230	215	451	347	420	415	354	259	354	278	341	235	157	271	172	380	264	209	227
ENSBTAG00000001014	152	134	126	166	130	125	120	309	191	233	211	225	185	132	121	130	123	119	103	276	173	126	111	150
ENSBTAG00000001015	1015	1113	1114	936	924	860	993	975	828	926	1010	1036	995	877	723	585	727	488	739	807	833	574	645	714
ENSBTAG00000001016	316	251	266	311	235	202	262	313	242	214	247	195	287	326	235	239	220	153	201	235	392	237	202	194
ENSBTAG00000001017	436	429	323	402	392	380	402	353	349	346	397	493	206	325	212	312	152	68	217	100	232	127	125	109
ENSBTAG00000001019	0	0	2	2	9	1	0	0	5	11	0	1	2	0	1	1	1	0	0	0	0	0	1	1
ENSBTAG00000001020	1	0	4	1	3	2	6	3	1	1	1	0	3	1	3	3	0	1	2	2	0	1	0	2
ENSBTAG00000001021	72	47	61	90	28	98	95	210	273	175	209	458	205	113	168	166	158	102	145	260	263	288	149	117
ENSBTAG00000001022	90	87	73	114	76	70	55	124	95	82	121	107	106	58	72	74	90	69	65	118	110	75	75	122
ENSBTAG00000001023	518	524	518	584	458	452	485	650	515	627	606	447	608	367	311	455	406	375	412	674	450	329	397	416
ENSBTAG00000001024	1295	1348	1304	1052	1045	1056	1303	794	890	1109	1244	1122	1154	982	648	817	775	453	781	869	945	467	813	691
ENSBTAG00000001026	1	0	0	3	1	2	2	2	2	0	1	1	1	4	0	2	1	1	2	0	3	1	2	2
ENSBTAG00000001027	1424	1385	1665	1226	1596	1060	1152	2126	2078	3234	1946	1738	1570	1641	1522	1251	885	935	864	1573	2128	1042	643	584
ENSBTAG00000001028	4	3	2	0	3	4	4	11	2	9	13	5	2	3	2	7	0	1	3	7	3	2	6	6
ENSBTAG00000001029	142	190	493	127	364	120	271	207	135	281	151	118	243	636	196	552	522	291	241	290	368	667	247	604
ENSBTAG00000001030	2763	2802	2141	2741	2499	2249	1934	1945	2228	2263	2412	2446	2436	2138	1850	1894	1711	1392	1953	2434	2144	1286	2117	1758
ENSBTAG00000001032	144198	99369	117452	113446	110662	110170	107743	96991	95135	98911	143813	106238	122963	138086	110974	149138	111282	118200	129042	181794	129359	108596	158508	118298
ENSBTAG00000001034	3	6	6	10	6	2	1	12	9	6	8	4	1	8	4	7	6	0	7	5	4	0	2	1
ENSBTAG00000001035	3595	3345	3705	4334	3204	3782	2770	4128	3797	3706	4703	4107	6641	4463	4164	3897	3867	3845	4203	5136	5251	3609	3739	4135
ENSBTAG00000001036	2137	2097	2176	2646	2449	2559	2157	2866	3001	2555	2149	2460	2420	3457	2595	3469	2754	1884	3019	2524	3444	2409	2562	3563
ENSBTAG00000001037	248	256	217	222	199	188	251	363	223	173	282	216	447	304	200	315	287	253	288	691	376	177	269	381
ENSBTAG00000001038	919	1103	1006	1145	897	884	850	1361	1063	1098	1110	1287	863	954	653	757	785	699	732	1138	903	781	770	905
ENSBTAG00000001041	2	5	3	9	6	7	5	19	17	24	16	14	15	11	1	7	7	3	4	6	8	10	11	1
ENSBTAG00000001042	187	265	225	252	264	278	164	219	173	176	252	183	444	469	277	345	339	213	321	368	449	284	294	311
ENSBTAG00000001043	797	736	810	848	849	654	823	776	822	698	743	707	447	845	448	798	605	243	694	432	574	307	611	547
ENSBTAG00000001044	251	197	241	295	216	243	237	341	256	241	234	281	271	272	224	192	195	167	241	179	348	209	203	355
ENSBTAG00000001049	46	39	42	68	31	31	44	60	61	61	58	49	105	69	28	27	49	22	44	47	101	64	30	48
ENSBTAG00000001050	270	255	316	257	249	175	204	238	250	226	235	275	246	158	157	136	214	88	130	205	185	132	112	99
ENSBTAG00000001051	1	11	6	13	8	4	9	25	14	23	21	22	13	31	37	58	44	13	22	13	39	9	11	142
ENSBTAG00000001052	78	85	83	93	122	110	32	93	68	44	69	48	214	161	88	63	91	101	126	110	140	56	81	57
ENSBTAG00000001055	5035	4416	4500	4660	4161	4344	3991	5504	3874	3815	4374	4033	5261	3934	3588	2555	4084	2768	3108	4465	4724	3630	4054	3799
ENSBTAG00000001057	252	155	225	284	227	196	191	390	260	266	326	295	210	211	142	154	155	119	160	160	214	140	118	188
ENSBTAG00000001058	2101	1633	2719	2618	2226	1921	1849	1948	2023	1753	2045	1894	2308	1842	1925	2240	2107	1881	1735	3225	1802	2023	1781	3116
ENSBTAG00000001059	2221	2034	2484	2737	2226	2393	2335	2674	2543	2225	2606	2444	3679	2982	2898	3021	3465	2671	2571	4157	3419	2912	2973	2700
ENSBTAG00000001060	90	67	51	117	104	83	58	305	142	196	151	193	189	190	166	264	86	66	111	149	216	99	128	177
ENSBTAG00000001061	164	161	147	118	135	116	141	81	122	75	104	105	66	96	45	83	67	35	55	45	68	40	63	50
ENSBTAG00000001062	0	0	0	0	0	0	0	0	0	0	0	0	0	0	0	0	0	0	0	0	0	0	0	0
ENSBTAG00000001063	213	189	183	174	248	172	149	200	199	283	270	179	253	250	173	166	224	233	150	274	237	125	74	100
ENSBTAG00000001066	7	12	13	11	10	10	18	67	14	24	35	18	24	28	24	45	42	20	24	22	43	31	27	71
ENSBTAG00000001067	1	0	0	0	0	0	0	1	1	0	0	1	0	1	0	0	0	0	0	0	0	0	0	0
ENSBTAG00000001068	24	23	16	20	24	17	33	64	13	26	33	18	81	61	55	51	67	51	52	47	69	70	54	89
ENSBTAG00000001069	273	279	346	284	303	298	271	487	340	466	515	385	315	297	244	321	268	232	242	322	336	332	270	351
ENSBTAG00000001071	319	347	304	287	248	305	311	369	259	272	264	269	406	381	248	255	289	270	309	420	314	255	276	309
ENSBTAG00000001074	35	52	52	46	33	56	33	79	54	56	63	40	29	36	46	38	41	30	19	61	43	32	28	36
ENSBTAG00000001075	0	0	0	0	1	0	1	0	0	0	0	0	0	0	2	0	1	0	0	0	0	0	0	0
ENSBTAG00000001076	0	0	1	0	1	0	0	0	0	0	0	1	1	0	0	0	0	0	0	1	0	0	3	3
ENSBTAG00000001077	206	188	174	197	192	219	204	213	231	261	331	304	173	142	89	104	130	83	111	132	160	118	132	121
ENSBTAG00000001078	7727	7123	6403	6790	5974	7193	6756	3524	5262	6290	7078	7570	2736	6476	2917	5711	3194	981	4318	2250	2892	1880	5199	3412
ENSBTAG00000001079	563	703	616	701	739	622	658	736	749	717	563	734	280	518	333	463	286	105	424	273	367	186	433	330
ENSBTAG00000001080	4	11	30	39	40	2	26	48	3	25	5	15	10	14	27	11	16	6	19	26	6	6	6	18
ENSBTAG00000001081	2416	1585	1515	2510	1787	1863	1337	1201	1637	1109	1130	1488	5076	3854	2623	3133	2585	1992	3453	3795	2952	2216	2478	2004
ENSBTAG00000001082	4	0	5	3	2	0	4	3	2	2	1	2	1	0	1	0	1	1	0	0	0	0	1	1
ENSBTAG00000001083	11771	11926	9672	14455	12106	10717	11177	7614	12808	9851	7643	9416	6738	14056	7516	14518	6741	4044	11635	6761	8095	5409	7438	6928
ENSBTAG00000001084	0	0	0	0	0	0	0	0	0	0	0	0	0	0	0	0	0	0	0	0	0	0	0	0
ENSBTAG00000001085	50	34	50	59	76	50	38	99	68	67	83	57	77	44	34	59	55	43	69	67	67	43	60	32
ENSBTAG00000001086	38	60	43	76	42	17	31	105	73	96	53	140	29	36	43	34	55	18	21	45	48	45	26	70
ENSBTAG00000001088	6	11	6	2	2	2	2	0	1	2	2	5	5	0	1	3	3	3	2	7	2	0	3	1
ENSBTAG00000001090	16	21	31	20	12	24	31	43	30	9	16	21	18	16	17	23	7	16	30	13	32	12	9	9
ENSBTAG00000001092	367	305	468	458	424	502	409	561	614	472	393	462	336	404	388	420	394	334	389	357	490	390	288	622
ENSBTAG00000001093	920	765	597	826	696	1086	577	603	739	594	789	749	845	1221	551	673	506	536	791	516	846	491	587	832
ENSBTAG00000001094	28	12	28	38	27	22	28	27	21	39	20	9	41	34	40	21	18	20	16	39	37	38	24	12
ENSBTAG00000001096	78	78	67	114	75	72	86	187	109	87	90	91	173	150	135	151	90	102	96	126	179	128	97	148
ENSBTAG00000001097	51	47	43	57	54	67	39	114	116	102	84	86	51	87	49	42	44	29	57	31	64	37	33	32
ENSBTAG00000001098	169	180	181	200	194	216	171	245	187	193	199	227	270	332	198	276	182	178	305	170	276	180	164	145
ENSBTAG00000001099	0	0	1	1	1	0	0	2	0	7	0	1	1	0	1	5	1	0	2	0	2	0	1	1
ENSBTAG00000001100	2	1	5	3	1	1	11	5	0	0	3	8	0	1	0	1	2	0	2	3	1	0	1	0
ENSBTAG00000001101	15	128	21	17	4	32	91	29	11	4	27	16	28	16	15	41	10	12	24	20	11	20	38	27
ENSBTAG00000001102	1	3	2	0	6	3	2	1	0	3	1	5	1	2	0	0	2	3	0	2	0	5	2	5
ENSBTAG00000001104	142	90	113	136	113	89	117	170	160	148	183	170	128	119	80	134	109	64	92	101	183	116	82	135
ENSBTAG00000001105	651	689	568	832	749	644	645	1278	740	784	830	924	830	930	592	728	797	419	744	518	936	643	513	594
ENSBTAG00000001107	1579	1611	1659	1559	1662	1718	1765	1924	2037	1651	1523	1486	1429	1640	1323	1556	1374	1284	1443	1317	1707	1237	1078	1246
ENSBTAG00000001108	207	154	231	225	221	247	211	307	211	192	236	233	251	364	176	267	210	170	271	185	454	226	203	175
ENSBTAG00000001109	633	536	607	684	719	735	561	779	752	530	670	708	1017	908	826	739	864	732	771	1063	1078	836	779	1026
ENSBTAG00000001110	683	325	496	481	516	518	518	611	460	434	665	590	958	372	399	576	681	424	411	599	567	601	781	389
ENSBTAG00000001112	88	72	47	61	60	37	50	81	69	75	87	78	74	86	43	45	56	45	69	92	58	58	58	71
ENSBTAG00000001113	229	229	248	273	240	232	239	262	214	209	220	230	268	432	176	263	261	136	291	208	261	167	172	204
ENSBTAG00000001114	914	963	846	1017	803	892	889	1024	938	815	842	963	832	1193	692	973	771	510	868	629	906	589	618	766
ENSBTAG00000001116	480	738	849	582	384	629	1172	601	717	626	683	570	611	541	306	366	335	352	405	520	502	479	409	372
ENSBTAG00000001117	109	105	114	124	80	82	103	159	129	156	111	175	62	76	47	82	39	24	42	43	81	44	41	44
ENSBTAG00000001119	154	129	159	127	75	94	158	127	86	122	109	78	77	75	53	53	48	47	75	114	53	40	71	61
ENSBTAG00000001120	16593	16452	15964	19099	13033	14114	14108	12124	13744	12880	18100	13763	14318	14279	10710	12480	11667	13769	12629	18315	11718	9650	12321	11002
ENSBTAG00000001123	303	324	325	444	342	344	307	414	281	204	256	227	472	515	335	351	366	272	381	410	505	304	210	320
ENSBTAG00000001124	199	167	181	197	176	139	96	161	115	133	184	160	282	232	168	165	199	117	208	168	241	171	178	148
ENSBTAG00000001125	48	38	48	45	39	58	48	83	82	55	56	58	94	74	97	55	68	69	61	56	85	67	51	100
ENSBTAG00000001126	270	293	320	334	214	219	411	371	225	230	278	279	162	192	166	182	131	125	164	159	172	126	122	189
ENSBTAG00000001128	65	68	65	67	76	84	61	134	122	123	98	75	118	131	125	99	99	94	84	47	161	139	76	101
ENSBTAG00000001131	111	128	97	171	86	71	80	267	147	156	121	117	268	151	103	158	146	168	141	308	226	149	141	219
ENSBTAG00000001132	249	181	265	272	230	229	227	214	239	221	214	206	181	203	125	192	141	82	164	96	153	97	124	116
ENSBTAG00000001133	316	354	470	532	412	340	340	407	405	344	340	376	317	396	267	322	303	186	335	289	337	212	220	295
ENSBTAG00000001134	898	895	833	931	735	857	906	911	854	860	1119	741	1414	1106	736	943	1023	1074	978	1520	1170	881	997	1041
ENSBTAG00000001135	0	0	0	0	0	0	0	0	0	0	0	0	0	0	1	0	0	0	0	1	0	0	0	0
ENSBTAG00000001136	0	0	1	1	1	0	0	1	1	0	1	1	2	0	7	1	1	0	2	0	2	1	1	4
ENSBTAG00000001137	719	695	817	777	840	845	614	1102	982	1148	1080	973	811	758	738	721	699	567	670	957	924	691	676	655
ENSBTAG00000001138	139	138	144	138	171	166	102	248	216	177	191	173	276	151	159	176	220	203	135	274	228	233	192	244
ENSBTAG00000001139	28	42	6	22	50	19	16	88	49	26	32	70	44	29	23	18	26	8	36	17	45	6	56	48
ENSBTAG00000001140	343	335	416	473	398	344	372	632	448	446	353	395	499	506	376	367	469	349	391	562	505	431	366	443
ENSBTAG00000001141	143	170	121	187	124	111	124	201	159	181	188	235	103	127	83	93	91	56	94	92	105	78	56	69
ENSBTAG00000001142	193	194	185	168	166	183	155	269	198	182	294	241	178	199	112	200	165	112	169	161	209	184	185	228
ENSBTAG00000001143	14	24	13	20	29	24	19	102	49	36	49	52	54	34	41	61	69	22	56	43	36	36	22	53
ENSBTAG00000001144	1910	1846	2185	2466	2252	2655	1907	3590	2719	2970	2132	3177	2624	2714	2324	2359	2655	2221	2145	2594	3013	2344	2144	2282
ENSBTAG00000001146	1744	1450	1470	1381	1769	1400	1231	973	1420	1390	1245	1831	1339	2431	1068	2818	867	591	1992	1406	1067	522	1277	864
ENSBTAG00000001150	0	0	0	0	0	0	0	0	0	0	0	0	0	0	6	0	0	0	1	0	0	0	0	0
ENSBTAG00000001151	329	314	314	269	213	259	336	367	336	260	306	336	354	311	193	362	231	240	303	430	315	217	291	260
ENSBTAG00000001152	23	19	13	18	9	25	9	16	20	12	20	12	47	22	25	10	16	30	20	18	23	14	39	22
ENSBTAG00000001153	297	403	360	395	274	303	337	253	270	392	264	300	266	198	167	183	130	176	249	337	261	117	239	238
ENSBTAG00000001154	1277	1362	1538	1333	3172	1640	1836	1200	1289	2182	1094	447	479	696	1982	470	559	410	411	567	336	298	239	545
ENSBTAG00000001156	25	22	28	10	26	9	37	34	19	16	43	47	20	21	16	12	15	7	13	15	12	10	12	13
ENSBTAG00000001160	120	142	119	118	89	105	104	138	93	98	96	129	187	125	149	141	134	137	134	183	194	135	124	138
ENSBTAG00000001161	50	31	41	51	26	40	29	87	66	57	63	70	62	67	74	68	57	23	49	45	94	53	39	50
ENSBTAG00000001163	65	32	47	63	71	54	84	119	72	67	103	66	107	51	52	60	82	76	98	86	104	67	83	99
ENSBTAG00000001164	587	500	542	715	612	564	614	650	588	672	628	706	581	622	390	502	510	329	486	480	546	418	479	513
ENSBTAG00000001165	339	373	308	534	425	378	319	505	316	413	456	316	401	433	298	310	410	280	340	463	384	308	434	381
ENSBTAG00000001166	3	6	4	8	2	6	2	6	6	1	8	10	7	3	3	12	7	3	1	3	6	4	3	4
ENSBTAG00000001168	268	289	336	318	278	281	303	268	263	265	299	279	191	260	172	186	204	85	179	144	227	151	128	124
ENSBTAG00000001171	495	450	734	654	586	486	426	825	507	577	481	561	568	396	368	304	448	247	332	432	388	333	341	266
ENSBTAG00000001173	721	709	900	661	553	491	639	674	883	1083	849	1084	507	581	469	430	511	341	415	531	633	427	410	431
ENSBTAG00000001174	526	588	722	503	477	715	756	908	705	495	633	664	576	723	568	471	415	374	532	610	769	427	488	491
ENSBTAG00000001176	605	954	349	825	678	509	349	605	626	1017	413	719	271	972	337	375	292	122	389	227	502	268	292	242
ENSBTAG00000001178	188	299	240	235	143	178	247	219	176	211	230	244	137	164	130	171	152	78	131	95	172	128	92	146
ENSBTAG00000001179	1533	982	980	1020	1037	1023	774	900	876	746	881	694	2628	1002	613	663	1244	1200	825	1198	1432	922	1133	1363
ENSBTAG00000001181	972	860	789	902	826	967	909	1002	1127	971	923	1051	798	1290	704	1270	786	490	1106	714	907	610	1014	1309
ENSBTAG00000001182	1995	1908	1662	2071	1791	1785	1771	3120	2566	2299	1913	2208	1727	2631	1890	2525	1395	887	2094	1206	2747	1460	1345	1253
ENSBTAG00000001183	4901	4512	4659	5565	5816	6362	3282	4306	4046	4122	5042	4747	4983	6881	4795	5689	5658	5094	7047	5840	6353	3762	6409	5028
ENSBTAG00000001185	545	557	523	588	557	461	471	525	490	423	477	487	595	634	528	443	460	225	388	349	597	374	295	336
ENSBTAG00000001186	13	13	3	7	7	15	14	12	10	3	8	10	28	20	20	11	22	20	16	15	20	23	19	17
ENSBTAG00000001187	1	0	2	2	1	5	5	0	1	4	2	0	2	0	1	1	1	2	1	4	0	1	0	0
ENSBTAG00000001188	23	19	23	20	19	28	15	57	33	25	34	35	64	38	28	39	59	39	41	123	62	44	31	52
ENSBTAG00000001189	1576	1457	1568	1681	1428	1288	1466	1345	1289	1212	1519	1365	1811	1282	1062	1084	1231	1060	1157	1953	1165	870	1173	981
ENSBTAG00000001191	0	0	0	1	3	2	0	8	1	4	2	0	3	3	4	3	10	0	6	4	4	4	1	0
ENSBTAG00000001192	315	318	323	364	379	341	334	567	401	452	373	411	320	464	343	410	244	265	351	312	500	285	206	294
ENSBTAG00000001193	54	54	60	75	69	59	36	276	97	109	138	109	157	91	134	239	127	84	95	196	152	85	86	279
ENSBTAG00000001195	6	5	2	3	5	8	3	10	3	6	13	4	15	13	4	2	4	6	9	17	2	1	5	6
ENSBTAG00000001197	17	11	9	19	16	12	10	84	16	12	19	11	23	24	24	61	20	9	17	18	30	24	16	84
ENSBTAG00000001198	4	16	11	19	17	8	10	71	10	19	19	14	23	19	72	132	51	10	24	22	52	23	35	146
ENSBTAG00000001199	240	279	320	324	261	285	325	289	249	294	272	254	266	332	229	279	247	176	223	256	307	210	199	214
ENSBTAG00000001204	219	303	293	442	241	264	328	882	694	817	892	1009	585	566	294	526	483	202	351	517	829	446	493	353
ENSBTAG00000001206	0	0	0	0	0	0	0	0	0	1	0	0	0	0	0	0	0	0	1	0	0	1	0	0
ENSBTAG00000001207	54	50	58	53	37	47	40	124	105	75	80	84	93	77	63	50	50	54	61	61	103	55	43	63
ENSBTAG00000001209	354	422	395	618	647	425	430	1131	821	721	708	621	933	925	593	731	618	491	728	713	1442	567	373	528
ENSBTAG00000001210	0	0	0	0	0	0	0	0	0	0	0	0	0	0	0	0	0	0	0	0	0	0	0	0
ENSBTAG00000001212	1155	1064	1110	1284	1476	1387	850	1847	1569	1964	1719	1513	1409	1273	1487	1267	1475	1053	1230	1729	1720	1353	1125	1235
ENSBTAG00000001213	0	0	0	0	0	0	0	2	0	0	0	0	0	2	0	5	0	0	0	0	0	0	1	1
ENSBTAG00000001214	0	0	0	0	0	0	0	0	0	0	1	0	0	0	0	0	0	0	0	0	0	0	0	0
ENSBTAG00000001219	18	32	29	12	30	21	16	39	41	50	225	24	50	24	150	363	88	27	69	41	76	52	69	353
ENSBTAG00000001221	2	1	2	1	0	0	5	2	1	2	3	0	0	1	1	0	0	0	1	0	2	0	1	0
ENSBTAG00000001223	81	88	95	98	109	79	81	93	86	100	91	82	69	97	81	67	81	34	71	69	107	60	52	49
ENSBTAG00000001224	1353	314	438	846	762	883	663	695	1096	364	608	621	1329	1188	737	961	991	984	819	1488	1837	1050	630	882
ENSBTAG00000001225	890	977	985	1031	672	880	900	905	919	871	1358	923	1163	1111	948	778	760	620	885	1102	983	586	588	421
ENSBTAG00000001228	0	1	1	2	2	2	0	1	1	1	2	5	1	3	1	5	2	2	0	0	2	2	0	0
ENSBTAG00000001229	23	18	23	11	20	9	16	30	22	34	31	18	30	18	34	27	14	14	23	29	26	17	15	22
ENSBTAG00000001231	1	3	2	5	5	4	0	1	2	2	2	2	2	3	5	7	6	7	1	3	14	2	4	4
ENSBTAG00000001233	53	65	51	66	72	92	63	143	69	37	84	69	98	113	103	121	105	76	94	89	124	88	84	113
ENSBTAG00000001235	14	4	8	8	11	8	5	50	8	8	27	7	18	17	10	27	16	3	15	5	20	7	6	13
ENSBTAG00000001241	0	0	0	0	0	0	0	0	0	0	0	0	0	0	0	0	1	0	0	0	0	0	0	0
ENSBTAG00000001242	0	0	1	0	1	3	3	0	0	2	1	0	1	0	1	0	0	0	0	0	0	0	0	0
ENSBTAG00000001243	74	88	78	138	105	101	102	102	64	122	103	91	86	145	70	111	77	60	91	101	86	45	75	64
ENSBTAG00000001244	715	471	409	525	698	435	479	430	469	670	430	812	1114	537	678	403	455	323	489	624	651	637	544	479
ENSBTAG00000001246	6271	1567	1191	3378	1219	547	2382	1651	2443	2429	898	1537	465	296	383	305	408	213	240	354	480	232	195	273
ENSBTAG00000001247	0	0	2	1	0	0	0	1	1	0	1	1	2	3	1	2	0	0	0	0	1	1	1	1
ENSBTAG00000001249	2	0	1	3	5	3	8	5	5	3	5	2	1	8	1	1	4	0	1	2	6	0	1	0
ENSBTAG00000001250	0	0	0	1	0	0	0	0	0	0	1	1	0	0	5	0	0	0	1	0	6	3	0	0
ENSBTAG00000001252	266	270	189	186	166	205	222	216	179	188	247	214	300	213	121	206	119	116	187	322	246	95	165	111
ENSBTAG00000001254	912	901	824	972	988	1127	755	1155	972	1162	810	1106	613	1203	776	784	599	336	801	504	1036	534	715	437
ENSBTAG00000001255	6	6	18	7	6	3	10	1	0	5	4	0	4	2	8	3	2	1	8	11	5	5	1	0
ENSBTAG00000001257	647	634	446	542	646	601	475	526	471	540	554	618	408	601	378	378	395	284	360	350	432	314	406	426
ENSBTAG00000001258	424	384	414	505	462	433	436	801	598	516	402	527	370	500	331	372	376	256	369	369	545	292	281	426
ENSBTAG00000001260	0	0	0	0	0	0	0	0	0	0	0	0	0	0	0	0	0	0	0	1	0	0	0	0
ENSBTAG00000001262	124	99	85	84	98	87	112	30	67	97	104	101	52	55	42	76	40	10	40	35	42	25	57	28
ENSBTAG00000001265	0	0	0	0	0	0	0	0	0	0	0	0	0	0	0	0	0	0	0	0	0	0	0	0
ENSBTAG00000001269	124	139	129	161	123	124	141	240	181	195	143	226	124	175	114	154	114	54	109	94	193	96	90	66
ENSBTAG00000001271	0	0	0	0	0	3	0	2	1	0	1	2	1	0	0	0	0	0	0	0	1	0	1	0
ENSBTAG00000001273	19	21	20	21	14	16	20	34	22	27	22	22	6	13	5	17	4	3	6	9	11	9	11	24
ENSBTAG00000001274	1402	1701	1290	1662	1673	1892	1326	791	1228	1109	1309	1180	1043	1294	740	968	935	573	832	613	1089	562	526	475
ENSBTAG00000001279	0	0	0	3	2	1	2	0	2	3	4	2	2	3	5	3	5	3	2	3	5	4	3	1
ENSBTAG00000001280	198	168	186	156	175	152	205	146	133	157	173	174	170	193	165	126	113	55	120	163	169	92	119	72
ENSBTAG00000001282	1027	958	815	976	926	872	904	1565	1105	923	1062	1100	1039	1305	695	1009	823	478	1045	900	1159	626	555	535
ENSBTAG00000001283	318	307	258	306	232	166	241	267	202	268	232	273	144	149	117	123	125	43	107	97	158	92	100	94
ENSBTAG00000001286	5	6	5	1	3	3	10	6	4	3	4	1	9	5	7	5	4	4	9	8	6	3	4	7
ENSBTAG00000001287	82	78	74	98	52	78	86	100	78	44	76	56	84	80	65	62	97	58	93	107	86	66	60	43
ENSBTAG00000001288	783	688	612	607	362	566	561	867	569	359	351	972	326	212	264	131	141	110	141	434	265	112	110	572
ENSBTAG00000001289	665	741	1223	992	1027	868	1090	1067	935	953	933	965	763	891	803	850	988	775	758	972	936	856	728	913
ENSBTAG00000001290	176	95	154	194	175	136	131	168	145	112	122	146	195	217	145	164	162	146	189	146	183	150	124	174
ENSBTAG00000001291	0	0	0	0	0	0	0	0	0	0	0	0	0	0	0	0	0	0	0	0	0	0	0	0
ENSBTAG00000001292	107	78	85	58	23	22	43	50	71	11	25	50	44	87	25	86	16	14	29	52	49	21	19	54
ENSBTAG00000001293	50	22	32	32	35	30	28	37	54	26	36	16	59	51	31	30	24	25	37	30	54	18	19	14
ENSBTAG00000001294	1165	2731	1476	1855	1348	451	1918	927	1089	1066	1259	2977	402	269	1992	1698	300	178	216	526	464	356	211	1037
ENSBTAG00000001295	177	181	178	185	122	145	158	189	154	135	137	152	313	228	180	210	187	181	189	348	269	223	249	212
ENSBTAG00000001296	130	160	148	163	142	142	141	286	173	195	192	167	208	242	177	212	136	93	198	190	299	140	121	175
ENSBTAG00000001297	1	1	0	1	0	1	0	0	1	2	0	0	1	1	0	0	0	1	1	0	2	0	0	1
ENSBTAG00000001298	447	239	385	456	373	432	186	373	478	345	437	404	594	519	520	481	349	362	576	486	623	533	411	434
ENSBTAG00000001299	14	33	16	22	20	14	16	48	29	37	43	59	23	33	22	19	20	8	25	11	35	9	7	11
ENSBTAG00000001301	33	39	40	53	32	26	40	131	99	92	94	81	44	34	22	51	26	13	39	59	34	25	44	8
ENSBTAG00000001302	482	534	448	529	449	618	472	613	558	554	518	559	449	612	459	681	375	302	524	420	707	430	442	436
ENSBTAG00000001303	36840	50225	68893	41347	48590	26995	58269	40786	42556	47461	40680	32885	15321	19097	42046	30807	14565	13643	20632	22892	18850	17282	9847	16350
ENSBTAG00000001305	1484	1440	2131	1967	1624	2221	1256	1018	878	1033	1715	1195	628	869	436	447	506	706	548	1068	828	670	1069	713
ENSBTAG00000001306	719	682	803	926	902	788	714	983	753	813	893	793	732	962	708	1002	809	722	799	914	872	771	794	823
ENSBTAG00000001308	41	24	18	25	24	28	12	142	72	141	258	93	130	94	107	155	65	57	129	156	150	103	209	106
ENSBTAG00000001310	0	0	1	1	0	1	2	0	1	0	0	0	2	0	1	1	1	0	0	4	1	1	1	0
ENSBTAG00000001311	6829	7172	7091	6685	6385	5779	7377	6985	7440	5907	6595	5443	4075	5016	4772	4750	3686	2402	4077	3341	5053	3652	3133	2541
ENSBTAG00000001314	192	183	243	198	183	223	280	252	202	194	173	208	103	190	98	151	101	59	105	94	116	82	117	112
ENSBTAG00000001315	0	0	0	0	0	0	0	0	0	0	0	0	0	0	0	0	0	0	0	0	0	0	0	0
ENSBTAG00000001317	0	0	0	0	0	0	0	0	0	0	0	0	0	0	0	0	0	0	0	0	0	0	0	0
ENSBTAG00000001320	360	309	375	395	312	323	331	495	332	314	354	360	469	396	291	277	472	341	353	540	482	451	346	464
ENSBTAG00000001321	22	6	4	17	38	19	6	33	12	50	40	18	88	143	130	285	164	93	131	97	175	131	184	460
ENSBTAG00000001322	3	4	0	3	0	2	4	0	1	4	1	3	2	2	0	1	0	1	0	3	2	2	0	1
ENSBTAG00000001323	310	335	308	307	325	247	345	389	353	342	324	341	300	407	360	299	240	163	253	182	377	177	175	151
ENSBTAG00000001324	83	79	97	92	53	37	67	172	117	121	113	122	123	112	45	55	57	77	69	197	112	38	54	36
ENSBTAG00000001325	1	3	3	2	2	4	3	2	4	3	1	3	3	1	1	5	2	0	1	5	2	2	3	5
ENSBTAG00000001326	0	0	1	1	1	0	1	0	1	2	2	0	4	2	0	1	0	0	0	0	1	0	0	0
ENSBTAG00000001328	218	240	248	309	272	233	205	467	329	395	317	352	264	237	251	236	304	189	188	354	364	335	216	376
ENSBTAG00000001329	289	349	392	420	450	308	438	654	512	557	511	365	516	396	318	268	454	395	269	763	431	391	365	322
ENSBTAG00000001331	4	2	0	2	0	1	1	4	1	0	2	0	3	2	0	4	2	2	3	1	0	2	0	4
ENSBTAG00000001332	1782	1715	1621	1680	1483	1406	1481	2333	2406	2654	2620	2560	1877	1449	1178	1456	1335	1077	1240	2249	1969	1232	1445	1174
ENSBTAG00000001333	114	150	140	227	251	162	88	210	237	347	177	128	75	82	135	56	96	56	55	88	146	46	27	53
ENSBTAG00000001335	2077	2285	1990	2871	2177	2036	2033	1752	1869	1975	1295	2158	1436	1968	1173	1901	1222	573	1457	1217	1517	831	1039	1293
ENSBTAG00000001336	0	0	0	0	0	0	0	0	0	0	0	0	0	0	0	0	0	0	0	0	0	0	0	0
ENSBTAG00000001338	2	0	0	1	2	2	2	2	0	3	2	1	1	1	1	6	5	4	3	0	4	1	1	12
ENSBTAG00000001341	6	6	14	4	10	5	13	17	8	6	18	11	6	5	2	3	1	4	5	8	7	5	2	5
ENSBTAG00000001342	212	248	249	231	310	299	231	360	318	377	311	261	229	349	324	263	185	144	283	190	287	216	157	181
ENSBTAG00000001343	0	0	0	1	0	0	0	7	3	2	0	1	4	2	5	10	1	0	2	1	6	2	0	5
ENSBTAG00000001344	173	164	966	695	864	337	126	572	576	901	327	406	929	1089	2802	684	743	708	499	1029	1663	1038	164	182
ENSBTAG00000001346	294	278	229	251	243	164	329	944	432	315	621	470	407	326	178	156	295	308	269	664	255	205	170	226
ENSBTAG00000001348	263	225	260	265	252	360	263	374	287	292	284	369	170	457	204	353	194	94	331	125	265	162	219	199
ENSBTAG00000001349	26709	25087	23230	20438	18497	16375	23772	12637	15323	12929	16731	12027	12746	16459	9964	21442	15263	11881	18549	19510	10450	9095	19486	24113
ENSBTAG00000001350	4	4	9	4	3	4	12	9	7	9	8	9	2	0	2	0	1	0	1	1	3	1	1	0
ENSBTAG00000001352	792	675	735	787	691	564	671	714	843	829	752	615	722	591	439	506	555	532	502	678	629	501	485	557
ENSBTAG00000001353	1752	1480	1693	1679	1439	1491	1494	1602	1594	1469	1472	1317	2307	1640	1445	2015	1779	2032	1617	2557	1839	1418	1747	1857
ENSBTAG00000001354	73	61	64	59	67	70	58	59	54	72	97	66	117	41	46	49	77	51	66	101	60	42	86	56
ENSBTAG00000001356	2347	3119	2174	2549	2433	2546	2394	2629	2204	2330	2030	2545	1481	2472	1735	2290	1288	923	2075	1338	2268	1162	1720	1317
ENSBTAG00000001357	91	120	147	93	89	86	93	107	125	110	114	103	87	103	91	95	71	72	106	132	94	104	76	81
ENSBTAG00000001359	0	2	1	5	2	0	2	7	4	5	3	4	2	4	3	2	1	0	3	3	8	4	1	0
ENSBTAG00000001360	241	257	309	319	340	319	259	421	318	372	359	337	412	341	463	296	368	347	300	674	452	427	315	408
ENSBTAG00000001361	493	437	454	418	351	419	506	326	362	376	360	354	203	339	193	343	242	102	310	158	231	173	272	235
ENSBTAG00000001364	98	61	126	123	92	94	103	158	131	83	100	134	94	101	126	136	156	78	83	98	160	121	99	121
ENSBTAG00000001365	135	121	177	243	124	143	243	580	412	308	407	495	244	195	94	206	260	113	153	449	310	188	200	110
ENSBTAG00000001367	65	14	28	46	53	55	13	77	50	118	99	61	42	33	22	21	26	10	24	26	35	28	26	17
ENSBTAG00000001368	346	384	314	434	681	458	344	816	538	745	759	561	400	332	381	347	304	219	298	483	436	215	242	291
ENSBTAG00000001374	2	3	9	9	14	11	4	12	9	12	9	9	13	11	14	8	14	13	16	10	12	27	13	26
ENSBTAG00000001376	2	3	2	5	2	4	3	5	3	2	1	1	1	1	3	3	0	0	5	3	0	0	1	0
ENSBTAG00000001382	14	11	6	19	17	20	15	11	7	15	13	8	16	30	17	14	8	22	21	21	22	20	25	19
ENSBTAG00000001383	0	0	0	0	0	0	0	0	0	0	0	0	0	0	0	0	0	0	0	1	0	0	0	0
ENSBTAG00000001385	48	59	77	56	59	63	48	130	78	107	118	108	83	98	59	90	67	55	79	114	83	52	66	40
ENSBTAG00000001387	453	451	309	321	415	442	282	304	338	282	475	275	444	325	227	313	221	203	405	404	365	202	278	165
ENSBTAG00000001388	13	39	8	18	16	21	12	24	19	30	32	21	20	10	48	17	20	9	16	37	18	25	7	17
ENSBTAG00000001390	102	118	126	151	133	132	69	233	150	198	114	206	121	157	135	139	109	84	114	120	124	89	69	170
ENSBTAG00000001391	214	176	157	177	172	128	116	366	132	172	156	133	245	158	165	165	210	95	107	204	186	159	104	81
ENSBTAG00000001392	0	1	0	0	0	0	0	0	0	0	0	0	0	0	0	0	0	0	0	0	0	0	0	0
ENSBTAG00000001393	293	380	360	383	368	400	372	429	369	389	416	320	484	390	333	389	290	250	318	289	483	281	268	201
ENSBTAG00000001394	792	779	922	827	829	710	784	1209	1217	1338	1289	1212	744	787	717	675	648	440	585	710	865	634	545	544
ENSBTAG00000001395	26	23	25	18	34	31	17	56	31	55	43	39	17	42	31	40	30	6	18	10	38	18	13	8
ENSBTAG00000001396	46	43	44	61	51	27	35	120	69	56	67	60	119	99	56	58	83	63	48	176	163	84	62	87
ENSBTAG00000001397	0	0	0	0	0	0	0	0	0	0	0	0	0	0	0	0	0	0	0	0	0	0	0	0
ENSBTAG00000001398	40070	41502	29061	46413	69061	53674	29993	29734	28883	66810	30048	59306	38420	48764	31103	36138	31015	7890	34376	27154	23829	12919	35512	17375
ENSBTAG00000001400	1782	1622	1614	1503	1580	1237	1372	1048	1016	1680	1419	1098	700	901	578	916	758	347	709	869	694	417	772	558
ENSBTAG00000001401	0	0	1	0	1	1	0	0	0	0	0	0	0	0	0	0	0	0	1	0	0	0	0	0
ENSBTAG00000001403	107	134	95	115	95	105	88	107	115	86	95	102	81	85	80	82	61	41	68	53	99	63	50	64
ENSBTAG00000001404	0	1	0	1	0	0	1	0	0	0	1	0	0	0	1	1	0	0	0	0	2	0	0	0
ENSBTAG00000001405	418	468	974	689	448	320	507	400	540	745	309	296	65	134	80	88	77	33	88	51	108	48	58	34
ENSBTAG00000001406	0	0	0	0	0	0	0	0	0	0	0	0	0	0	0	1	0	0	0	0	1	1	0	0
ENSBTAG00000001407	899	826	1028	970	945	911	907	1034	891	1098	1143	1147	623	804	635	752	657	460	644	762	613	531	700	564
ENSBTAG00000001408	329	503	397	397	648	557	343	497	557	444	585	483	1220	1163	1149	964	642	587	1077	754	1256	651	628	760
ENSBTAG00000001410	32	32	33	62	25	58	54	80	59	38	51	53	120	111	70	150	43	32	150	146	63	53	72	18
ENSBTAG00000001412	127	94	114	129	101	157	66	127	174	107	109	82	405	282	239	177	126	186	220	181	335	237	186	116
ENSBTAG00000001414	16	6	10	17	8	9	15	20	6	21	25	13	4	2	15	10	8	0	3	4	8	2	4	8
ENSBTAG00000001415	35	46	77	42	86	35	51	67	48	37	39	59	37	31	32	34	31	25	27	58	42	37	30	30
ENSBTAG00000001416	1	0	0	0	0	0	0	1	0	0	0	0	1	0	1	0	0	2	0	0	0	0	0	0
ENSBTAG00000001417	137	370	263	356	646	305	425	255	416	233	375	36	22	79	138	5	39	14	22	1	18	12	3	27
ENSBTAG00000001419	808	530	823	893	554	914	788	965	823	873	1102	1045	1227	903	849	1093	1162	1016	927	1434	1098	1004	1178	1134
ENSBTAG00000001420	281	289	302	343	266	302	294	459	353	317	334	307	544	347	276	335	327	376	371	601	414	313	356	391
ENSBTAG00000001422	1337	791	1144	1472	1394	1591	1231	1576	1020	1088	1200	1300	1858	1912	1430	1448	1454	1251	1461	1603	1987	1612	1355	1429
ENSBTAG00000001423	1	0	0	0	0	0	0	1	0	0	0	0	0	0	0	0	0	0	0	0	0	0	0	0
ENSBTAG00000001424	852	734	563	714	788	682	833	806	868	820	1003	959	655	954	602	686	488	354	629	588	828	497	618	453
ENSBTAG00000001425	844	955	762	955	940	848	916	1070	947	852	811	860	762	910	787	868	641	478	797	685	1012	467	602	567
ENSBTAG00000001429	28	63	27	37	24	20	26	106	66	66	110	55	98	112	40	101	42	18	56	66	55	58	67	28
ENSBTAG00000001432	407	288	398	567	371	370	291	461	472	407	433	547	385	426	313	511	388	219	422	355	396	388	430	566
ENSBTAG00000001435	678	659	709	677	644	643	618	742	622	670	775	630	918	966	878	662	664	432	678	602	999	561	490	587
ENSBTAG00000001439	21	17	10	19	13	19	16	34	28	12	16	17	27	20	17	15	22	15	17	14	19	25	13	20
ENSBTAG00000001440	129	135	183	158	188	126	133	225	164	165	152	178	168	133	163	155	130	117	113	197	161	135	105	147
ENSBTAG00000001441	34	36	43	54	53	47	43	162	91	125	103	80	106	76	76	66	59	37	80	114	105	87	61	80
ENSBTAG00000001442	0	0	0	0	0	0	0	0	0	0	0	0	0	0	0	0	0	0	0	0	0	0	0	0
ENSBTAG00000001443	3	10	5	7	6	2	1	1	3	3	6	3	15	2	6	5	0	9	2	5	1	0	1	1
ENSBTAG00000001444	944	979	1336	1478	1604	1684	1212	1748	2340	2397	3013	2048	1626	1340	988	672	564	454	662	845	1105	501	528	408
ENSBTAG00000001446	12	9	7	20	12	13	8	47	11	13	10	19	28	19	30	49	14	7	24	16	46	21	11	29
ENSBTAG00000001447	16	12	16	22	36	26	18	30	36	76	79	81	19	22	11	6	16	9	20	9	22	8	6	17
ENSBTAG00000001448	0	0	0	0	0	0	0	0	0	0	0	0	0	0	0	0	0	0	0	0	0	0	0	0
ENSBTAG00000001449	392	403	452	461	341	356	395	542	434	394	460	474	414	376	379	338	413	300	289	503	460	396	318	420
ENSBTAG00000001450	231	253	267	387	226	226	221	391	295	224	203	242	544	395	266	258	378	339	336	566	417	306	338	377
ENSBTAG00000001451	0	0	0	0	0	0	0	0	0	0	0	0	0	0	0	0	0	0	0	0	0	0	0	0
ENSBTAG00000001455	106	115	105	110	120	144	145	132	129	107	174	94	79	132	94	114	91	59	90	117	88	58	64	43
ENSBTAG00000001457	26	46	46	38	53	60	38	91	45	64	63	61	53	75	39	50	45	31	60	32	57	54	32	40
ENSBTAG00000001460	485	466	505	561	554	634	479	1001	773	918	624	864	596	820	583	616	399	268	622	354	862	398	346	272
ENSBTAG00000001462	20	23	14	22	18	28	18	49	27	22	31	21	40	19	13	10	15	15	15	32	36	20	22	16
ENSBTAG00000001463	287	262	215	222	225	234	253	136	159	179	236	233	128	213	98	181	101	27	145	63	170	85	76	77
ENSBTAG00000001464	6	9	6	11	6	4	5	8	6	7	11	14	8	7	3	2	0	1	3	8	9	2	4	3
ENSBTAG00000001465	355	237	315	279	323	397	324	367	299	447	402	337	437	318	363	528	372	226	386	374	421	435	339	168
ENSBTAG00000001468	637	615	532	569	473	489	548	329	397	370	449	531	279	450	279	362	301	98	278	240	371	216	310	288
ENSBTAG00000001470	385	323	401	389	314	330	269	405	296	405	435	463	307	276	269	267	245	182	261	471	288	202	177	226
ENSBTAG00000001471	67	106	88	121	106	92	115	136	92	111	115	115	57	70	54	61	78	27	74	68	78	39	36	59
ENSBTAG00000001473	414	326	368	545	383	409	388	423	466	413	413	370	896	361	431	579	509	566	441	950	611	554	547	617
ENSBTAG00000001474	30	36	44	51	22	22	55	75	38	31	29	27	75	75	40	44	50	55	65	147	78	43	44	42
ENSBTAG00000001475	83	107	105	131	115	111	111	145	89	132	95	100	43	113	62	81	69	45	69	52	96	91	64	70
ENSBTAG00000001476	21	29	13	82	25	22	49	152	37	43	53	23	52	40	37	119	52	31	97	116	52	55	76	58
ENSBTAG00000001477	197	207	267	273	271	224	211	262	284	274	281	274	119	176	133	161	141	70	109	127	161	123	161	166
ENSBTAG00000001478	240	209	198	217	212	223	213	176	193	143	190	175	166	219	120	169	135	64	148	91	205	115	100	91
ENSBTAG00000001481	1	3	0	1	1	3	1	1	0	2	0	0	11	3	7	3	4	2	1	18	1	2	4	3
ENSBTAG00000001483	132	128	123	167	118	119	145	273	212	205	225	240	253	230	108	173	197	138	167	306	283	166	148	123
ENSBTAG00000001484	145	150	152	147	162	173	142	249	203	194	151	139	234	200	149	152	131	136	167	166	191	146	137	141
ENSBTAG00000001485	15160	14655	15652	16276	16274	16888	13960	18959	19853	18831	19837	18113	18141	19210	16462	20275	20094	15246	15353	16770	22410	19388	16132	19830
ENSBTAG00000001486	543	495	485	580	591	469	460	650	590	539	534	541	531	617	461	464	348	187	415	273	609	303	271	245
ENSBTAG00000001488	0	1	2	1	0	2	0	1	0	0	1	0	0	0	0	0	0	1	0	1	1	0	0	3
ENSBTAG00000001489	438	326	296	466	367	323	266	708	686	1006	621	579	722	708	669	553	444	283	316	561	1000	616	469	444
ENSBTAG00000001491	0	0	0	2	1	0	1	0	0	0	2	2	4	3	1	1	1	3	2	0	0	1	0	3
ENSBTAG00000001492	13	6	9	13	15	10	3	69	11	14	25	14	16	16	43	123	34	6	28	16	37	11	19	81
ENSBTAG00000001495	0	0	0	0	0	0	0	0	0	0	0	0	0	0	0	0	0	0	0	0	0	0	0	0
ENSBTAG00000001497	406	428	518	497	535	369	486	509	528	784	517	510	265	370	277	305	274	188	257	349	341	232	295	340
ENSBTAG00000001498	257	287	206	292	231	196	239	352	273	239	259	310	266	192	243	211	246	175	204	367	323	201	193	229
ENSBTAG00000001499	252	253	224	207	214	178	217	202	169	199	244	222	120	172	85	119	125	46	93	76	152	90	63	67
ENSBTAG00000001500	13	15	15	13	16	10	24	16	19	24	17	7	21	15	12	22	9	9	16	18	12	14	7	11
ENSBTAG00000001502	0	0	0	0	0	0	0	0	0	0	0	0	0	0	0	2	0	0	1	0	1	0	0	0
ENSBTAG00000001503	2870	1821	2643	1879	2121	2307	2296	1293	1541	1484	1973	1295	2644	2271	2189	2053	1949	1388	1722	3297	2282	2118	2087	1881
ENSBTAG00000001504	480	459	535	470	466	299	546	649	588	423	484	471	538	396	362	417	342	385	359	602	438	360	334	357
ENSBTAG00000001505	168	182	139	118	125	126	172	124	161	103	147	121	186	209	125	140	167	149	141	215	182	93	172	175
ENSBTAG00000001506	509	466	573	522	403	398	549	485	516	429	531	425	753	513	372	374	462	353	403	754	547	407	432	430
ENSBTAG00000001507	128	98	112	91	79	120	61	62	105	49	98	109	75	106	54	55	36	10	62	20	52	34	10	20
ENSBTAG00000001508	202	152	169	195	105	103	156	239	221	181	204	222	228	161	98	150	127	90	150	253	169	95	124	72
ENSBTAG00000001509	191	195	220	230	172	177	222	650	386	491	561	731	274	298	156	281	179	102	200	201	354	147	139	150
ENSBTAG00000001510	190	194	179	321	169	144	186	354	394	332	239	356	217	241	143	217	183	124	197	150	318	157	123	115
ENSBTAG00000001511	3535	6111	5469	5382	5175	5506	5030	3529	4637	4358	3949	3827	4357	5347	3466	3711	2273	3896	4291	5332	4151	1444	2233	1699
ENSBTAG00000001512	540	308	374	455	428	479	421	478	379	414	564	417	391	338	342	510	367	411	319	580	356	382	409	423
ENSBTAG00000001513	49	66	68	53	61	83	88	99	77	127	118	84	59	60	43	66	31	15	57	35	33	22	28	30
ENSBTAG00000001514	1832	1972	1135	1732	1977	2531	1246	2034	2252	2065	2160	2349	2330	2814	1830	1805	1678	1407	1967	2035	2983	1529	1641	965
ENSBTAG00000001515	0	0	0	0	0	0	0	0	0	0	0	0	0	0	0	0	0	0	0	0	0	0	0	0
ENSBTAG00000001516	0	0	0	0	1	1	0	2	0	0	0	0	0	0	0	0	0	0	0	0	0	0	0	0
ENSBTAG00000001517	0	0	0	4	5	3	0	4	1	1	3	2	0	0	4	0	2	1	1	0	0	1	1	0
ENSBTAG00000001518	344	414	435	409	389	316	358	449	470	640	496	456	343	358	275	355	308	210	291	347	343	282	295	265
ENSBTAG00000001519	374	454	406	446	292	351	278	383	398	328	372	314	697	544	375	381	430	409	414	546	521	387	365	314
ENSBTAG00000001520	775	653	779	854	671	779	749	1057	982	693	770	833	873	767	777	780	857	782	664	1017	874	800	686	1022
ENSBTAG00000001521	2158	1998	2130	2515	2574	2726	2284	2915	2684	2388	2477	2409	2527	2767	2662	2246	3274	1977	2205	3294	3064	2868	2547	2970
ENSBTAG00000001522	469	609	600	646	594	600	573	652	646	611	500	496	618	680	529	620	585	607	617	531	705	546	467	640
ENSBTAG00000001523	155	162	119	227	205	170	181	482	380	468	378	473	287	374	238	353	246	127	216	170	628	258	191	143
ENSBTAG00000001526	0	0	0	0	0	0	0	0	0	0	0	0	0	0	0	0	0	0	0	0	0	0	0	0
ENSBTAG00000001527	0	0	0	0	1	0	0	1	0	2	0	1	0	0	0	0	0	0	0	0	0	0	0	1
ENSBTAG00000001528	592	563	561	573	566	511	497	607	507	529	592	540	691	687	516	549	470	374	488	471	713	381	350	355
ENSBTAG00000001529	2120	1951	1916	2122	2117	2186	1861	2526	2216	2118	2272	2336	2205	2348	1762	1911	1720	1234	1780	1898	2425	1590	1697	1722
ENSBTAG00000001530	2	0	0	1	0	0	1	3	3	0	1	1	0	0	0	1	2	0	3	0	1	1	0	0
ENSBTAG00000001533	216	195	223	231	209	181	226	328	242	215	222	242	344	373	203	242	188	147	306	286	352	147	134	125
ENSBTAG00000001535	0	0	0	0	0	1	0	0	0	0	0	0	0	0	0	0	0	0	0	0	1	0	0	0
ENSBTAG00000001537	205	123	203	206	211	205	135	424	367	623	438	307	238	240	205	158	175	109	179	192	213	123	110	65
ENSBTAG00000001538	4774	4130	5085	4507	5024	5806	3807	6203	6035	6274	6317	5803	5683	5988	5919	5717	5983	4126	4917	6886	7813	6292	5214	6116
ENSBTAG00000001539	381	398	340	350	368	412	395	423	440	370	450	430	325	504	287	388	276	157	352	247	422	203	338	205
ENSBTAG00000001543	11	13	8	6	14	7	16	13	7	8	20	11	19	16	15	8	18	6	14	13	13	11	6	13
ENSBTAG00000001545	12	3	9	8	6	11	4	5	10	9	10	9	8	6	8	12	10	6	3	13	5	11	6	6
ENSBTAG00000001546	878	826	854	1141	732	809	936	1565	1506	1405	1576	1927	829	781	737	755	818	549	606	1010	1182	752	564	608
ENSBTAG00000001548	686	682	697	735	615	609	612	500	458	465	581	449	746	811	433	596	456	297	592	728	585	318	535	325
ENSBTAG00000001549	0	0	0	0	0	0	0	0	0	0	0	0	0	0	0	0	0	0	0	0	0	1	0	0
ENSBTAG00000001551	230	336	270	265	236	148	257	632	547	473	451	542	384	271	187	204	299	187	188	424	356	276	193	269
ENSBTAG00000001552	1064	764	968	917	978	797	696	906	883	793	864	901	839	1047	886	701	655	454	748	677	854	533	545	513
ENSBTAG00000001553	1774	1787	1631	1748	1973	1830	1588	2346	1647	2013	1703	1266	2097	1804	1537	1611	1458	1240	1610	1732	2358	1515	1258	1463
ENSBTAG00000001557	4	5	5	19	11	17	6	4	17	15	12	17	16	9	14	21	11	14	15	7	28	7	30	23
ENSBTAG00000001558	0	0	1	2	1	1	1	3	3	1	3	4	7	6	1	6	3	0	2	8	16	5	5	2
ENSBTAG00000001562	6	9	10	15	7	10	7	27	12	10	17	15	18	41	106	419	121	13	60	25	75	29	66	723
ENSBTAG00000001564	92312	97198	77480	98503	65696	69284	73983	55428	64133	52757	65540	52834	47029	58243	32019	55097	44659	35108	47801	51815	43644	33490	59221	60609
ENSBTAG00000001565	468	537	608	621	597	547	549	1107	972	897	908	790	579	579	513	528	508	356	533	637	694	437	467	424
ENSBTAG00000001567	99	88	130	123	78	80	60	214	126	157	158	176	176	131	101	93	105	79	100	151	159	91	83	79
ENSBTAG00000001568	124	150	133	157	148	127	103	334	261	327	204	153	222	301	178	179	138	98	149	202	273	207	112	129
ENSBTAG00000001570	1	0	0	0	2	1	0	0	1	0	0	0	1	3	0	2	1	1	1	0	0	3	0	2
ENSBTAG00000001571	3	4	3	3	7	8	8	2	2	3	0	3	1	1	1	3	1	0	2	3	1	4	1	5
ENSBTAG00000001572	4	0	2	3	0	2	6	2	2	1	0	2	1	2	0	1	0	0	0	2	0	7	2	3
ENSBTAG00000001573	949	698	806	1239	963	881	636	1343	1433	1519	911	1351	1437	1897	1405	1245	1044	814	1097	724	1718	863	761	1041
ENSBTAG00000001574	103	123	84	115	127	103	96	161	120	111	144	150	71	97	85	78	61	33	88	48	79	48	48	63
ENSBTAG00000001575	1564	1614	1334	1388	1268	1600	916	1856	1923	1980	1459	1879	1048	1774	1326	1157	1114	777	1184	975	1900	1098	1098	610
ENSBTAG00000001576	1182	1684	1554	1531	1757	1839	1511	2220	1926	2479	1559	1867	1136	2089	1054	1336	996	1335	1201	1465	1121	609	600	838
ENSBTAG00000001578	183	175	178	177	177	164	170	247	238	246	258	253	203	201	138	145	137	116	144	126	240	125	135	83
ENSBTAG00000001579	883	884	844	677	515	616	1075	580	775	521	735	600	354	381	242	359	300	192	317	319	441	217	216	248
ENSBTAG00000001580	16	27	16	20	5	18	18	12	25	15	19	13	15	21	15	18	13	25	17	15	21	6	9	7
ENSBTAG00000001582	1	0	0	6	1	3	3	1	0	1	0	1	7	0	4	5	4	1	2	0	6	11	0	1
ENSBTAG00000001585	217	152	134	292	247	256	168	656	407	588	435	550	472	550	482	660	330	176	395	247	845	397	227	416
ENSBTAG00000001586	701	870	636	768	603	650	769	434	438	450	502	714	433	605	300	583	417	164	417	348	328	305	518	495
ENSBTAG00000001589	824	804	733	813	762	791	835	1110	1116	1215	1119	973	615	839	529	656	462	286	524	431	814	477	494	435
ENSBTAG00000001592	103	286	201	153	289	120	239	212	176	433	200	147	171	185	278	110	82	57	136	153	186	257	112	202
ENSBTAG00000001593	147	135	169	192	170	173	153	225	155	163	170	207	185	161	121	198	195	151	133	246	195	161	152	176
ENSBTAG00000001594	302	221	263	309	282	271	224	442	343	319	356	352	430	316	318	341	318	334	315	511	388	346	332	347
ENSBTAG00000001595	1	4	2	2	0	0	0	2	4	2	4	1	0	0	1	1	1	0	0	0	0	0	0	0
ENSBTAG00000001597	74	85	64	89	78	73	75	116	78	96	111	129	146	85	65	108	123	66	90	181	159	87	99	91
ENSBTAG00000001598	8	12	7	9	7	3	5	13	8	7	4	12	5	8	10	8	7	0	3	4	8	4	3	8
ENSBTAG00000001599	3	6	14	22	15	3	6	53	9	7	11	9	5	13	31	65	39	6	22	51	20	9	19	49
ENSBTAG00000001600	76	87	80	93	92	68	99	75	58	58	99	60	79	68	47	47	35	19	36	32	74	44	46	32
ENSBTAG00000001601	78327	50072	75435	72050	69254	68027	80980	65979	56161	59116	109307	63219	72631	74593	57758	76624	70017	58292	63764	92146	78905	63361	94529	68447
ENSBTAG00000001602	545	355	475	616	612	769	497	682	666	579	771	923	1004	1044	583	907	724	687	972	1247	1146	816	705	1029
ENSBTAG00000001603	1489	1409	1574	2695	1559	1800	1685	2124	2546	1575	1432	2347	2299	3169	2242	2654	1563	1345	2822	1974	2581	1688	1533	3030
ENSBTAG00000001604	13313	11811	13286	17516	10700	13420	13454	7493	9851	6512	13279	7166	34433	21159	16828	17831	16404	33635	19193	35124	19801	13368	23635	21292
ENSBTAG00000001605	0	0	0	0	0	0	0	1	0	1	0	5	1	0	0	0	0	0	0	1	1	0	0	0
ENSBTAG00000001606	0	0	0	0	0	0	0	0	0	0	0	0	0	0	0	0	0	0	0	0	0	0	0	0
ENSBTAG00000001607	317	265	326	391	321	364	286	692	399	459	314	555	261	410	394	267	297	113	259	175	414	287	207	195
ENSBTAG00000001608	1	0	0	0	0	0	0	0	3	1	2	3	0	1	1	1	0	0	0	1	0	2	0	0
ENSBTAG00000001609	2016	1246	2127	2183	1798	1586	1923	1699	2219	1464	1078	1939	1302	1582	1518	1146	964	1203	990	1610	974	868	651	1174
ENSBTAG00000001610	0	0	0	0	1	0	0	0	0	0	0	0	0	0	0	0	0	0	0	0	0	0	0	0
ENSBTAG00000001612	215	201	252	306	293	296	197	390	376	362	361	424	352	322	299	361	313	298	329	411	360	352	269	407
ENSBTAG00000001614	150	89	99	87	112	121	85	126	126	161	168	167	168	143	84	166	62	119	185	145	125	78	97	97
ENSBTAG00000001615	3	0	1	1	1	0	4	4	2	2	3	1	1	0	4	3	2	1	2	3	1	1	4	4
ENSBTAG00000001616	802	729	675	626	735	642	618	542	549	634	710	701	634	522	453	444	419	339	376	552	475	321	390	283
ENSBTAG00000001617	113	104	141	188	102	122	148	284	160	101	178	131	177	193	109	172	166	76	131	122	207	146	103	126
ENSBTAG00000001618	15410	22121	12046	10317	11023	9288	14442	5668	8867	8304	9639	6776	11307	9248	11249	11412	5197	3440	9413	11479	5424	3550	5656	3923
ENSBTAG00000001619	243	114	180	173	199	135	142	141	133	178	149	161	144	105	68	83	83	28	111	84	93	56	42	54
ENSBTAG00000001621	0	0	0	1	1	0	1	2	0	0	1	0	1	3	0	0	0	0	1	0	1	0	0	2
ENSBTAG00000001623	7	5	7	9	7	5	8	8	5	2	4	7	2	6	4	6	2	1	5	2	3	2	2	4
ENSBTAG00000001626	160	102	200	121	88	101	134	193	102	130	89	153	100	92	64	62	59	73	39	69	72	82	62	139
ENSBTAG00000001627	190	183	192	204	222	229	211	229	204	238	247	227	115	166	81	165	115	68	143	90	153	86	143	137
ENSBTAG00000001628	28	12	26	14	12	12	9	8	15	23	11	27	34	25	8	2	27	12	5	23	12	12	14	21
ENSBTAG00000001629	494	342	385	537	522	471	388	473	379	413	450	641	232	329	193	251	272	156	260	252	233	152	330	211
ENSBTAG00000001631	13	12	8	20	22	14	13	51	26	24	15	19	40	59	32	50	31	24	26	45	88	27	23	61
ENSBTAG00000001632	2127	2190	1791	2029	1708	2016	1998	1502	1646	1723	1763	1904	1082	1781	873	1338	1093	543	1206	824	1207	774	1104	863
ENSBTAG00000001634	680	835	697	669	744	522	669	936	780	795	799	731	985	764	653	817	796	596	684	1282	865	604	674	697
ENSBTAG00000001635	403	355	354	387	366	418	344	533	447	514	482	484	540	457	460	454	462	446	465	806	569	502	401	546
ENSBTAG00000001637	120	122	141	149	137	118	103	249	201	150	135	205	201	254	235	213	218	119	224	209	268	191	149	213
ENSBTAG00000001638	0	0	5	1	0	6	0	7	0	0	0	0	0	0	0	0	0	0	0	0	0	0	0	0
ENSBTAG00000001639	30	40	39	67	14	44	80	31	17	17	35	22	40	15	13	17	27	9	10	13	21	17	23	25
ENSBTAG00000001640	106	54	69	95	101	114	53	110	101	87	99	127	261	188	152	120	158	140	139	232	227	125	175	115
ENSBTAG00000001642	0	0	0	0	0	0	0	0	0	0	0	0	0	0	0	0	0	0	0	0	0	0	0	0
ENSBTAG00000001644	570	463	659	496	366	456	531	426	633	466	581	420	914	661	378	512	468	375	541	443	622	421	366	356
ENSBTAG00000001645	320	245	365	304	334	308	253	414	284	469	385	498	317	344	280	290	264	151	277	284	241	295	288	278
ENSBTAG00000001647	131	140	125	153	134	132	99	222	155	216	163	126	192	149	130	113	142	114	141	205	191	139	115	149
ENSBTAG00000001648	474	477	546	573	763	697	467	804	770	841	707	708	778	864	1020	793	893	645	675	866	1159	995	668	932
ENSBTAG00000001649	86	53	73	89	83	46	53	76	87	83	73	87	83	78	53	43	48	43	41	81	92	60	49	38
ENSBTAG00000001651	120	133	157	173	149	174	129	251	202	198	212	159	171	232	193	243	200	153	213	210	214	167	176	228
ENSBTAG00000001652	803	751	646	765	439	537	583	521	656	450	634	403	333	341	347	351	348	343	350	460	405	325	410	412
ENSBTAG00000001654	311	211	207	272	215	280	245	225	261	256	292	269	110	141	125	105	100	79	77	110	136	79	92	122
ENSBTAG00000001656	162	106	217	149	122	241	101	278	201	232	154	250	174	163	174	153	110	112	226	133	138	106	97	123
ENSBTAG00000001657	1054	1111	1066	1383	985	821	1084	1157	1259	1479	1038	1415	524	723	664	783	480	206	664	401	688	332	466	376
ENSBTAG00000001658	0	0	0	0	1	0	0	1	0	0	0	0	0	0	1	0	0	0	0	0	0	0	0	0
ENSBTAG00000001659	2567	2330	2553	2420	2180	2227	2383	2258	2526	2392	2570	2149	1805	2112	1602	2086	1813	1715	1988	2524	1976	1541	1911	1952
ENSBTAG00000001660	144	134	157	117	125	147	133	124	158	203	188	214	81	120	77	99	60	32	103	52	76	57	66	37
ENSBTAG00000001662	38	33	25	43	41	22	51	122	94	76	92	99	76	75	75	112	49	25	46	71	87	51	54	72
ENSBTAG00000001663	171	138	190	178	172	189	159	245	221	172	234	209	143	120	116	132	127	129	106	189	168	167	129	199
ENSBTAG00000001665	610	590	573	584	554	602	528	650	667	797	830	691	445	478	330	438	366	267	386	439	356	261	335	259
ENSBTAG00000001666	51	56	54	42	50	51	64	53	45	69	49	51	17	49	21	39	12	8	34	17	27	12	23	13
ENSBTAG00000001668	0	0	0	0	1	0	0	0	0	0	0	0	0	0	0	0	0	1	0	0	0	2	1	0
ENSBTAG00000001671	826	774	539	633	618	697	572	564	754	594	741	748	621	804	681	884	742	718	728	948	961	529	686	839
ENSBTAG00000001672	0	0	0	0	0	0	0	0	0	0	0	0	0	0	0	0	0	1	0	0	0	0	0	0
ENSBTAG00000001673	545	417	350	676	577	665	503	706	504	367	448	532	1139	1255	828	814	1098	643	818	587	1415	1017	772	992
ENSBTAG00000001675	1	12	8	7	10	7	5	8	3	10	8	3	8	3	7	3	5	2	7	1	4	1	7	6
ENSBTAG00000001681	0	0	0	0	0	0	0	0	0	0	0	0	0	1	1	0	0	0	0	0	0	0	0	0
ENSBTAG00000001683	5	4	6	15	6	11	8	19	11	17	14	13	11	8	5	6	7	7	6	4	10	4	2	4
ENSBTAG00000001686	0	0	0	0	1	0	0	0	1	1	0	2	0	0	3	0	3	0	0	0	1	0	2	0
ENSBTAG00000001687	92	92	119	142	60	52	53	116	111	142	135	544	65	44	45	59	38	20	21	55	95	38	35	35
ENSBTAG00000001692	487	516	493	527	398	368	466	448	447	464	487	601	342	361	261	324	280	137	234	293	352	235	310	227
ENSBTAG00000001693	543	425	507	523	509	526	464	386	420	414	515	531	728	658	370	467	547	457	544	745	571	414	616	604
ENSBTAG00000001694	23	21	43	33	23	22	24	53	26	30	39	38	30	40	23	31	35	35	29	27	57	18	17	32
ENSBTAG00000001695	7	15	6	8	10	14	7	11	25	10	14	9	7	3	4	12	8	5	13	5	5	7	5	4
ENSBTAG00000001696	0	0	0	1	0	0	0	0	0	1	0	0	0	0	1	1	1	0	0	0	0	0	0	0
ENSBTAG00000001697	1485	1749	1768	1892	1408	1375	1248	2281	2015	1546	1638	1808	2873	2721	2685	2001	2171	1486	1863	1840	3089	2329	1112	1502
ENSBTAG00000001698	574	473	571	616	554	639	607	646	786	807	831	762	708	794	579	696	518	475	649	597	696	445	527	409
ENSBTAG00000001700	1930	2138	1446	1671	1564	1538	1686	1908	1756	1757	1464	2103	758	1229	788	1006	675	407	751	610	1150	546	839	562
ENSBTAG00000001702	31	34	30	37	39	41	31	54	47	59	30	44	43	50	29	33	33	11	30	31	35	19	38	11
ENSBTAG00000001703	0	0	0	0	0	0	0	0	0	0	0	0	0	0	0	0	0	0	0	0	0	0	0	0
ENSBTAG00000001704	1	1	4	2	2	4	2	6	0	2	0	1	1	0	0	1	5	1	0	0	0	0	5	2
ENSBTAG00000001706	808	763	665	804	662	796	893	534	637	598	801	562	196	574	193	534	301	97	348	242	301	209	487	368
ENSBTAG00000001707	732	614	538	639	647	592	583	581	615	606	538	553	447	719	360	534	398	177	532	353	579	322	466	404
ENSBTAG00000001708	915	789	886	850	840	840	882	810	794	857	928	809	774	784	660	774	829	721	713	1008	751	566	664	750
ENSBTAG00000001710	28	47	28	62	21	23	35	97	51	85	67	82	83	64	47	53	50	38	45	65	118	58	72	56
ENSBTAG00000001711	349	318	251	310	305	307	276	323	269	356	349	301	195	199	161	193	197	130	178	241	184	160	244	226
ENSBTAG00000001712	64	78	104	101	68	65	82	294	100	149	152	122	162	140	106	169	139	78	140	265	137	121	102	224
ENSBTAG00000001714	76	93	72	78	68	124	71	129	72	66	132	91	175	148	68	112	87	83	81	114	99	77	100	110
ENSBTAG00000001717	3	4	1	6	8	5	1	24	6	7	5	5	10	9	14	10	7	6	8	11	20	8	5	11
ENSBTAG00000001721	4843	4709	5535	6552	4685	5072	4114	4787	6615	6184	5503	6141	3312	4566	4153	4695	2906	2213	3653	3057	4000	3516	3718	4036
ENSBTAG00000001724	537	556	461	573	609	668	515	774	550	611	619	799	436	481	515	333	743	330	409	640	650	391	398	433
ENSBTAG00000001725	11	12	7	9	9	14	7	106	16	37	17	26	36	39	42	23	16	9	18	15	24	17	10	28
ENSBTAG00000001726	0	0	0	0	0	0	0	0	0	0	0	0	0	0	0	0	0	0	0	0	0	0	0	0
ENSBTAG00000001727	327	270	220	297	270	257	278	365	337	305	410	223	396	378	430	358	405	378	334	471	432	402	477	418
ENSBTAG00000001728	4	1	0	1	3	0	4	9	7	6	9	1	6	7	4	6	7	2	4	1	11	2	5	2
ENSBTAG00000001729	380	2918	376	648	1140	876	394	1202	703	1627	721	1044	1004	533	1795	495	350	328	538	519	579	563	591	544
ENSBTAG00000001730	0	1	0	1	0	0	0	0	1	0	1	0	1	1	0	1	1	1	1	1	1	0	1	0
ENSBTAG00000001731	2054	1998	1908	1895	1425	1607	1389	1749	1435	1326	1663	1679	2711	1884	1361	1310	1580	1372	1531	1747	1933	1387	1518	1591
ENSBTAG00000001734	2	1	3	2	3	6	3	1	0	0	1	3	1	3	5	2	3	4	8	3	5	3	7	11
ENSBTAG00000001735	2	2	1	3	0	1	1	5	4	2	2	7	3	3	6	2	6	1	2	10	5	1	3	8
ENSBTAG00000001736	898	866	752	635	527	559	835	422	483	432	628	507	408	484	293	469	333	170	344	362	339	208	375	359
ENSBTAG00000001737	685	721	611	750	678	639	635	891	731	637	708	778	639	791	528	802	524	288	650	343	725	356	398	476
ENSBTAG00000001739	10	9	5	7	3	11	5	6	7	15	10	9	27	10	6	12	8	8	22	14	19	11	12	14
ENSBTAG00000001740	34	17	32	17	36	30	42	103	62	63	109	117	110	82	47	59	75	72	55	121	85	65	48	72
ENSBTAG00000001741	5309	6235	6041	4522	3211	2571	2958	2860	2894	2552	2686	2919	3729	2291	3556	3144	1332	1823	3152	4646	1791	1873	1427	1846
ENSBTAG00000001744	275	212	262	314	289	338	213	389	325	437	439	377	522	340	284	302	353	273	324	436	376	301	342	394
ENSBTAG00000001745	460	113	192	500	669	525	148	685	790	965	483	390	528	1138	744	612	368	67	511	207	848	334	232	204
ENSBTAG00000001747	203	221	187	257	234	237	171	284	247	202	255	247	235	326	220	185	183	104	223	144	333	167	135	145
ENSBTAG00000001748	318	451	197	465	462	1064	455	284	668	376	464	359	2473	2539	1364	1261	1023	2307	1736	2344	1847	1184	1588	645
ENSBTAG00000001749	1082	1087	992	1041	905	909	953	1204	1046	883	859	802	1055	1124	812	969	836	702	880	998	1064	752	830	1022
ENSBTAG00000001751	0	0	0	0	0	1	0	0	0	0	0	0	0	0	0	1	0	0	0	0	0	0	0	1
ENSBTAG00000001752	55	48	78	87	100	107	64	101	70	110	86	124	55	82	54	58	35	20	38	32	57	29	27	49
ENSBTAG00000001753	1	0	0	3	1	0	0	4	1	1	1	0	1	0	1	4	0	2	0	0	3	1	0	2
ENSBTAG00000001754	14033	14351	13378	15196	14860	13117	12841	12412	14681	14041	14244	13945	12943	15123	10626	13903	10784	7443	13116	10671	12768	8144	10202	10350
ENSBTAG00000001755	0	0	0	0	0	0	0	0	0	0	0	0	0	0	0	0	0	0	0	0	0	0	0	0
ENSBTAG00000001761	0	0	0	0	0	0	0	0	0	0	0	0	0	0	0	0	0	0	0	0	0	0	0	0
ENSBTAG00000001762	951	969	1067	835	813	1046	534	702	651	730	778	554	1428	988	715	496	547	1036	690	1448	1207	560	607	618
ENSBTAG00000001763	230	261	286	262	259	275	203	344	263	319	282	223	385	223	253	163	199	317	206	365	333	223	184	264
ENSBTAG00000001764	0	0	0	0	0	0	0	0	0	0	0	1	0	0	0	1	0	0	0	0	0	0	0	0
ENSBTAG00000001765	0	0	0	0	0	0	0	0	0	0	0	0	0	0	0	0	0	0	0	0	0	0	0	0
ENSBTAG00000001767	222	214	263	222	234	205	208	301	244	278	267	245	215	228	168	169	254	136	196	261	210	212	242	221
ENSBTAG00000001768	141	115	121	121	153	112	106	105	88	94	98	107	104	100	88	59	88	29	66	52	114	63	42	30
ENSBTAG00000001770	39	21	49	45	38	45	34	36	42	68	35	55	57	26	41	27	79	9	20	49	84	55	64	47
ENSBTAG00000001771	1286	1425	1054	1040	890	943	1258	652	788	909	881	1020	428	813	336	673	386	174	543	335	427	206	370	342
ENSBTAG00000001772	255	267	269	218	242	235	297	275	222	308	248	252	154	235	138	193	166	124	179	205	174	160	163	196
ENSBTAG00000001773	946	1166	934	1231	1517	1275	1200	1458	1407	1396	1404	1465	800	1314	866	953	855	866	892	1152	914	549	583	795
ENSBTAG00000001774	431	316	405	537	414	275	242	669	574	541	445	422	383	299	257	248	186	213	214	294	329	192	170	190
ENSBTAG00000001775	24	12	20	16	12	9	22	22	12	10	12	6	15	18	6	48	13	7	30	19	16	9	18	46
ENSBTAG00000001776	2685	2386	2459	2529	1893	2060	2269	2231	2014	1891	2336	1946	2760	2253	1883	2041	1881	2309	2353	3193	1986	1632	2003	2018
ENSBTAG00000001777	265	201	235	326	284	251	190	308	323	312	382	269	394	235	318	198	416	320	248	593	416	374	304	430
ENSBTAG00000001778	226	207	264	243	161	157	197	244	237	226	282	281	159	145	128	140	137	138	140	238	141	136	151	165
ENSBTAG00000001780	187	219	183	192	198	207	239	237	199	194	240	205	210	218	154	173	205	148	196	257	211	176	171	210
ENSBTAG00000001781	571	556	599	635	620	615	658	767	641	582	715	605	751	631	551	712	743	514	568	1107	640	656	614	586
ENSBTAG00000001782	384	417	390	387	271	298	320	381	286	352	452	454	197	198	192	173	163	222	140	285	195	218	169	204
ENSBTAG00000001783	635	531	528	453	402	445	530	461	403	436	538	620	342	328	262	290	243	265	279	379	319	200	307	317
ENSBTAG00000001784	3	0	3	1	2	1	0	3	1	3	6	0	0	1	2	0	0	1	1	1	0	2	0	0
ENSBTAG00000001785	14	9	5	10	7	6	11	34	12	18	19	30	3	17	42	145	89	3	20	3	37	6	16	348
ENSBTAG00000001786	261	109	111	285	230	215	139	223	258	219	191	205	434	397	231	312	278	241	294	255	432	304	349	303
ENSBTAG00000001788	65	71	284	152	149	95	222	207	119	330	205	187	64	64	97	59	68	21	69	32	49	81	25	41
ENSBTAG00000001790	2387	2701	2271	2748	2167	1977	2107	1654	1490	1062	1505	1267	4120	2967	2895	1798	2772	2554	2337	3465	2928	2199	1833	1930
ENSBTAG00000001792	489	486	508	599	481	709	483	644	644	525	613	722	674	540	555	498	702	613	417	869	663	731	444	648
ENSBTAG00000001793	64	71	66	42	58	71	51	84	46	80	63	94	94	82	65	30	71	108	35	98	39	102	53	118
ENSBTAG00000001794	148	139	205	163	146	192	144	214	234	233	219	216	269	205	253	235	265	226	159	383	296	317	190	233
ENSBTAG00000001795	1464	1534	1572	1572	1374	1370	1640	1475	1456	1303	1586	1399	1595	1464	1128	1501	1445	1302	1522	2009	1376	1017	1520	1368
ENSBTAG00000001796	458	587	564	721	453	419	472	487	404	294	459	285	1164	651	505	478	695	723	727	925	883	544	705	666
ENSBTAG00000001801	229	342	157	398	340	95	168	527	456	646	265	554	225	339	386	242	183	45	190	150	313	216	57	94
ENSBTAG00000001803	47	78	28	58	21	9	29	74	58	114	58	72	21	26	23	34	18	9	22	14	40	23	9	6
ENSBTAG00000001804	0	0	0	1	0	0	0	0	0	0	1	0	2	1	2	0	0	0	0	1	3	0	1	1
ENSBTAG00000001805	296	355	324	434	447	405	300	650	524	847	514	709	292	520	328	438	226	177	341	153	494	241	236	215
ENSBTAG00000001806	12	8	6	13	10	9	12	19	6	12	11	18	12	3	5	7	7	9	10	7	3	17	2	3
ENSBTAG00000001807	1177	840	838	1228	800	1210	972	1141	1054	876	929	1266	1323	1464	678	912	1025	1220	1069	1238	1096	756	744	1327
ENSBTAG00000001808	135	162	192	230	230	193	184	219	204	225	175	214	131	336	209	195	151	74	231	114	256	155	160	98
ENSBTAG00000001809	0	0	0	0	0	0	0	0	0	0	0	0	0	0	0	0	0	0	1	0	0	0	0	0
ENSBTAG00000001810	1294	1273	1089	1243	1146	1049	1406	1119	1161	1073	1165	1172	598	938	555	812	588	249	615	352	638	402	473	371
ENSBTAG00000001812	3	6	1	2	2	5	3	6	11	3	12	11	21	14	2	15	4	20	7	34	41	6	10	13
ENSBTAG00000001814	347	382	321	459	400	259	338	745	543	772	734	644	1223	680	481	691	694	466	592	1281	1376	696	708	434
ENSBTAG00000001815	1	5	1	0	0	1	0	1	0	0	0	3	0	0	0	0	0	1	0	1	3	0	0	1
ENSBTAG00000001816	386	325	257	403	276	358	456	247	251	255	482	357	221	207	114	197	242	102	256	249	208	137	221	121
ENSBTAG00000001817	2020	1388	1697	2015	1379	2014	2276	1579	1494	1165	2002	1565	2886	1414	1333	2144	1464	1526	1962	2096	1645	1368	1378	1476
ENSBTAG00000001818	45	11	20	21	26	10	21	33	21	13	24	26	30	16	17	40	22	13	24	38	26	18	20	38
ENSBTAG00000001819	0	0	0	0	0	0	0	0	0	0	0	0	0	0	0	0	0	0	0	0	0	0	0	0
ENSBTAG00000001821	973	1036	776	1035	812	949	943	839	868	1048	1261	1200	1085	1206	676	984	676	430	885	539	896	499	501	464
ENSBTAG00000001822	36	54	36	31	38	34	84	100	43	62	44	33	16	48	43	89	30	16	34	27	66	29	36	40
ENSBTAG00000001823	8	4	7	8	4	5	4	3	6	20	5	3	1	6	7	2	3	2	2	5	5	2	2	0
ENSBTAG00000001824	4	2	5	6	7	7	2	32	15	9	19	18	17	15	15	25	14	10	10	22	24	11	12	48
ENSBTAG00000001825	0	0	0	0	0	0	0	0	0	0	0	0	0	0	0	0	0	0	0	0	1	0	0	0
ENSBTAG00000001826	159	121	142	195	149	143	144	203	148	183	229	267	155	161	82	106	113	33	132	98	134	83	64	68
ENSBTAG00000001827	610	544	686	771	491	637	726	704	729	827	739	705	580	630	493	709	566	493	572	721	773	702	552	602
ENSBTAG00000001828	178	178	131	163	184	212	150	152	163	153	181	146	406	299	226	235	293	408	240	379	357	277	287	228
ENSBTAG00000001829	16	5	9	9	6	8	4	29	7	6	7	15	7	2	11	22	10	1	9	17	14	11	8	25
ENSBTAG00000001830	2	4	2	2	1	4	3	2	1	1	1	2	2	1	1	1	0	2	2	3	0	2	3	3
ENSBTAG00000001832	415	431	429	521	548	563	372	620	537	574	610	565	542	576	503	496	650	309	510	601	615	532	579	522
ENSBTAG00000001834	220	331	249	251	221	224	238	323	191	223	257	248	260	168	155	189	206	124	140	264	218	163	179	234
ENSBTAG00000001835	113	115	100	159	169	126	108	267	216	291	222	461	199	182	202	184	178	71	121	140	402	180	81	115
ENSBTAG00000001836	295	236	787	443	47	344	184	31	494	8	235	286	494	526	67	442	53	343	319	69	895	3	307	348
ENSBTAG00000001838	50	50	30	44	49	49	34	126	102	92	85	137	88	119	67	58	85	58	62	124	149	62	46	129
ENSBTAG00000001839	84	71	97	124	117	142	85	345	232	250	219	181	164	152	131	126	111	68	95	129	234	145	87	89
ENSBTAG00000001840	476	415	478	441	408	397	334	553	415	438	498	552	317	299	258	323	319	285	229	415	286	278	250	336
ENSBTAG00000001842	445	575	523	648	479	551	282	808	606	558	387	495	347	354	277	248	338	354	231	402	289	401	278	326
ENSBTAG00000001843	316	295	320	416	387	455	325	576	434	441	450	343	839	725	577	627	643	579	641	1023	793	610	580	664
ENSBTAG00000001844	262	232	211	209	232	265	234	293	322	382	406	298	235	195	154	169	167	99	142	194	199	164	152	135
ENSBTAG00000001845	0	0	1	3	0	0	0	0	0	2	0	0	2	2	2	0	2	0	0	2	2	0	4	1
ENSBTAG00000001847	109	77	60	116	100	100	75	172	138	91	148	139	159	202	159	139	106	77	128	93	175	117	93	107
ENSBTAG00000001848	138	126	149	147	127	148	155	192	146	161	210	132	164	158	109	137	147	124	102	192	135	130	180	146
ENSBTAG00000001851	438	133	199	505	167	262	144	410	337	189	310	118	516	335	311	364	313	363	325	353	535	624	540	424
ENSBTAG00000001852	163	215	144	246	207	100	297	758	508	526	514	416	413	340	135	270	164	258	163	401	373	215	207	257
ENSBTAG00000001854	308	277	318	358	273	275	333	391	273	315	287	398	326	261	194	234	255	216	221	371	317	276	286	316
ENSBTAG00000001855	2642	2404	2956	3408	2503	2838	2257	2833	2892	2716	3185	3428	4624	4125	3347	3835	4144	3149	3057	4900	4004	3484	4234	3854
ENSBTAG00000001856	2750	2718	2984	2959	2736	2611	2619	3241	2856	3008	2747	3426	3185	2542	2213	2269	2376	2141	2188	2947	3023	2230	2182	2196
ENSBTAG00000001857	151	143	185	149	138	121	140	179	191	233	177	264	240	166	164	172	157	158	142	175	201	195	173	273
ENSBTAG00000001858	5274	5045	5494	6206	5419	6356	5822	7067	6807	6386	6040	6323	5759	6064	5744	5878	6037	4061	4598	5325	6421	5304	5649	5664
ENSBTAG00000001861	188	204	201	230	197	199	200	220	243	257	204	205	174	205	135	117	152	99	140	117	203	120	106	192
ENSBTAG00000001862	0	4	1	5	1	2	7	5	4	9	2	4	8	2	6	4	6	2	3	1	11	0	2	8
ENSBTAG00000001864	367	516	157	192	226	30	157	53	93	164	75	292	44	43	204	30	67	11	18	27	105	68	0	16
ENSBTAG00000001865	3734	4033	3275	4014	4429	3916	3964	4393	3766	3762	3129	3904	4036	3857	2522	2250	3221	2162	2662	3212	4063	3560	3327	3427
ENSBTAG00000001866	2	3	6	7	2	2	5	9	2	5	5	5	11	5	0	5	7	4	10	11	13	9	4	5
ENSBTAG00000001867	661	666	522	464	406	450	377	407	774	666	531	632	611	513	412	384	357	252	283	442	530	235	280	314
ENSBTAG00000001868	340	293	362	390	352	308	310	367	395	388	406	311	281	280	255	257	301	205	212	417	297	298	309	252
ENSBTAG00000001870	0	0	0	0	0	0	0	0	0	0	0	0	0	0	0	0	0	0	0	0	0	0	0	0
ENSBTAG00000001871	0	0	0	0	0	1	0	0	0	0	0	0	0	0	0	0	0	0	0	0	0	0	0	0
ENSBTAG00000001872	88	73	84	99	103	101	86	149	148	109	93	116	153	172	79	96	116	103	130	146	191	108	128	133
ENSBTAG00000001873	0	0	0	0	0	0	0	0	0	0	0	0	0	0	0	0	0	0	0	0	0	0	0	0
ENSBTAG00000001874	47	26	50	53	34	22	33	35	38	19	39	39	74	32	20	17	40	15	18	12	29	33	24	47
ENSBTAG00000001877	38	29	30	31	18	21	27	64	39	40	54	54	15	34	31	31	23	22	23	38	50	21	20	45
ENSBTAG00000001879	330	85	295	426	292	112	124	143	336	328	97	194	610	233	386	261	363	196	262	387	370	345	459	323
ENSBTAG00000001880	0	0	0	0	0	0	0	0	0	0	0	1	0	0	1	0	0	0	0	0	0	0	0	0
ENSBTAG00000001881	190	202	161	186	152	160	148	82	135	55	204	84	289	320	206	174	171	204	219	196	283	236	124	137
ENSBTAG00000001882	2	0	0	1	1	2	0	8	2	2	3	4	3	6	33	63	15	3	17	7	15	16	21	53
ENSBTAG00000001885	118	116	139	181	145	156	124	240	165	160	150	178	140	164	158	159	141	117	146	180	179	136	145	185
ENSBTAG00000001886	21	22	20	27	23	31	29	49	40	29	23	41	35	41	25	55	23	13	32	18	60	20	10	27
ENSBTAG00000001887	175	106	147	134	138	123	124	139	146	123	151	134	75	170	91	128	72	42	100	59	138	84	67	55
ENSBTAG00000001888	1450	1326	1277	1308	1208	1096	1263	1172	1286	1100	1217	1370	969	1160	712	965	794	525	926	769	1047	547	718	624
ENSBTAG00000001889	9	7	1	8	8	5	6	19	8	11	10	14	5	7	6	8	8	7	2	5	8	5	2	6
ENSBTAG00000001890	133	119	131	186	139	144	126	114	124	75	108	95	217	177	74	126	209	82	260	173	156	94	105	102
ENSBTAG00000001892	274	260	330	319	215	341	327	308	460	231	307	262	317	364	336	212	214	179	266	215	355	204	243	180
ENSBTAG00000001893	0	0	0	0	0	0	0	0	0	0	0	0	1	0	1	0	0	0	0	0	2	0	0	0
ENSBTAG00000001894	663	856	655	720	820	907	626	903	821	911	624	937	559	1171	541	738	533	246	865	395	873	391	554	497
ENSBTAG00000001895	235	228	234	287	239	236	260	222	226	192	183	202	229	253	263	197	166	109	219	165	268	145	135	111
ENSBTAG00000001898	42	35	60	71	48	67	44	124	83	59	69	94	61	68	144	94	68	44	89	90	101	98	72	84
ENSBTAG00000001899	0	2	0	0	0	0	1	0	0	0	0	1	1	0	1	1	0	1	0	0	0	2	0	0
ENSBTAG00000001900	23	34	80	54	36	19	21	20	15	17	15	39	31	38	18	14	20	16	34	33	22	31	34	56
ENSBTAG00000001901	56	78	51	65	64	56	80	90	95	82	66	70	25	54	33	48	39	17	33	13	30	26	28	26
ENSBTAG00000001902	754	657	843	850	838	751	635	903	996	705	690	762	1021	957	610	644	650	553	602	593	1015	612	376	572
ENSBTAG00000001903	0	0	0	1	0	0	0	2	0	0	0	0	0	0	1	1	1	0	1	0	0	0	0	0
ENSBTAG00000001904	258	276	266	323	240	256	239	431	288	315	333	338	530	338	285	299	368	321	320	534	475	318	324	435
ENSBTAG00000001906	277	210	253	310	237	220	324	325	238	166	329	195	322	239	206	174	225	208	167	280	325	181	238	235
ENSBTAG00000001908	3645	3778	4046	5083	4327	4735	4832	4652	4238	4027	3384	3979	3651	5914	4098	5678	4315	1822	4778	2469	4278	3132	3481	2799
ENSBTAG00000001911	2	1	1	0	0	7	2	4	4	4	9	2	4	1	1	0	1	0	2	0	0	3	1	0
ENSBTAG00000001912	0	0	2	0	0	0	0	2	1	0	0	0	0	0	1	1	0	0	0	0	0	0	1	0
ENSBTAG00000001915	0	0	1	0	0	2	0	1	0	0	0	0	0	0	0	0	0	0	0	0	0	0	0	1
ENSBTAG00000001917	1	2	2	0	1	0	0	1	0	1	2	2	1	3	0	3	0	1	1	2	2	3	0	3
ENSBTAG00000001918	55	41	35	55	44	50	51	50	21	21	54	43	49	47	26	29	20	15	24	23	35	18	21	26
ENSBTAG00000001919	172	168	171	209	170	179	166	146	135	150	152	163	88	137	59	93	105	38	82	74	118	67	90	99
ENSBTAG00000001920	28	12	14	30	10	22	25	20	13	18	19	10	9	10	12	10	3	8	4	6	12	3	5	12
ENSBTAG00000001922	91	84	107	98	86	76	85	155	96	84	130	114	203	165	126	134	120	128	123	178	149	135	99	139
ENSBTAG00000001925	2	0	3	0	4	1	3	5	0	5	2	0	3	3	2	1	1	2	1	2	6	2	4	2
ENSBTAG00000001926	7209	7945	8779	7227	6706	7089	6277	8794	7276	7308	6598	6083	3830	5849	4769	5585	3826	4234	4757	4426	5611	3566	3567	4566
ENSBTAG00000001927	24	17	28	34	18	20	16	32	50	18	17	40	38	27	26	18	17	25	18	42	54	13	20	28
ENSBTAG00000001928	430	371	405	435	441	333	332	698	639	648	526	545	653	537	540	556	493	438	501	598	759	668	522	580
ENSBTAG00000001931	533	452	481	489	432	396	404	523	379	392	450	443	700	387	339	400	413	381	346	798	417	318	412	395
ENSBTAG00000001932	14114	13092	12579	12659	11066	10476	13278	7817	8590	10529	11428	9719	5137	6754	3813	7022	5447	2787	4915	5217	4097	2842	5797	4694
ENSBTAG00000001933	2682	2553	2573	2207	2206	2409	2473	2440	1922	2439	2717	1988	2474	2539	2022	2127	2516	2362	1963	3646	2315	2079	2359	1680
ENSBTAG00000001936	152	108	120	117	252	91	188	72	116	220	90	57	78	37	109	16	29	35	23	34	41	35	35	87
ENSBTAG00000001937	933	953	1066	979	880	886	747	1053	1010	992	1098	1005	992	814	730	712	892	777	665	1355	1076	890	735	847
ENSBTAG00000001938	38	45	55	39	51	40	76	67	64	67	57	41	87	125	47	55	55	75	76	58	91	48	22	56
ENSBTAG00000001939	1018	1006	1050	973	831	869	1075	847	934	791	885	933	700	1004	574	822	636	352	765	570	754	499	701	810
ENSBTAG00000001941	9667	10843	8976	9225	7082	7567	7594	6737	6370	7776	5423	9038	4322	6483	3479	4787	3783	5640	5544	5519	4149	3706	3897	8251
ENSBTAG00000001942	554	431	444	472	480	491	435	270	325	366	357	512	186	399	219	259	182	65	224	136	214	101	151	159
ENSBTAG00000001945	381	346	375	488	361	332	370	483	511	343	414	377	415	391	243	438	330	227	361	397	486	270	348	448
ENSBTAG00000001947	16	20	16	25	22	19	23	23	11	26	15	24	29	23	11	26	14	22	11	23	28	21	20	13
ENSBTAG00000001948	468	521	565	566	547	638	450	697	666	647	680	612	477	584	686	536	698	449	481	637	623	605	575	639
ENSBTAG00000001949	157	134	143	138	187	181	168	212	176	209	212	148	157	247	94	206	107	121	186	174	152	89	132	102
ENSBTAG00000001950	41	51	41	33	31	35	53	55	40	58	67	64	36	41	10	41	21	13	27	20	36	12	30	28
ENSBTAG00000001952	2	0	0	2	2	1	1	0	0	1	0	0	3	2	4	0	0	3	0	5	3	1	2	0
ENSBTAG00000001956	357	351	341	432	392	459	336	497	372	442	388	430	261	735	348	582	283	144	457	201	494	204	310	236
ENSBTAG00000001957	92	74	86	92	74	84	85	144	103	98	74	78	71	111	85	65	96	74	83	87	102	83	63	80
ENSBTAG00000001959	2	2	4	0	1	0	0	4	0	1	0	0	0	0	0	0	0	1	0	0	0	0	0	0
ENSBTAG00000001961	194	199	154	300	159	160	154	464	446	528	413	559	145	193	148	133	113	37	94	93	222	112	55	69
ENSBTAG00000001962	611	540	763	675	641	614	642	684	687	701	654	619	874	891	658	659	754	554	743	887	871	654	704	774
ENSBTAG00000001965	0	0	0	0	0	0	0	0	0	0	0	0	0	0	0	0	1	0	0	1	0	0	0	0
ENSBTAG00000001966	110	61	99	162	124	154	100	218	175	235	174	185	79	105	84	57	79	29	79	64	73	78	40	50
ENSBTAG00000001968	622	660	715	897	802	779	677	1214	1014	585	663	672	1192	1242	988	1007	788	687	1153	712	1280	745	681	730
ENSBTAG00000001969	122	89	124	132	158	166	121	113	108	116	134	78	251	237	127	139	105	194	206	159	251	105	124	81
ENSBTAG00000001975	64	84	54	72	79	35	9	50	17	76	26	57	29	33	23	9	33	20	65	20	13	12	23	28
ENSBTAG00000001976	0	0	0	1	0	0	0	0	0	0	0	1	0	0	0	0	0	0	1	0	0	0	0	0
ENSBTAG00000001977	338	286	348	364	310	343	310	411	364	399	388	449	222	450	216	294	194	83	263	123	284	142	164	108
ENSBTAG00000001979	66	34	26	71	58	61	27	67	34	25	28	27	89	114	61	55	93	46	46	39	113	118	52	91
ENSBTAG00000001981	43	24	8	15	6	14	10	9	8	11	19	12	16	1	2	3	2	1	2	6	1	5	4	3
ENSBTAG00000001983	40	48	36	46	33	24	22	73	62	91	53	69	58	44	39	46	36	31	31	48	92	34	28	55
ENSBTAG00000001985	9	5	10	6	4	11	10	14	22	9	6	11	18	14	3	17	7	8	25	18	44	11	10	7
ENSBTAG00000001987	218	369	264	426	231	223	274	476	467	611	369	566	333	271	241	242	253	156	195	246	419	236	211	231
ENSBTAG00000001988	1732	1670	1896	1777	1547	1623	1607	1998	2095	2097	2333	1984	1639	1748	1573	1696	1435	1371	1511	1879	1731	1635	1573	1748
ENSBTAG00000001992	64	72	62	69	72	60	67	104	120	118	62	64	96	150	130	132	92	48	127	79	165	193	80	215
ENSBTAG00000001994	0	0	0	0	1	0	0	0	1	0	0	0	0	0	0	0	0	0	0	0	0	1	0	0
ENSBTAG00000001996	1478	1759	1581	2172	1691	1845	1527	2086	1330	1119	1469	1151	4777	2962	2443	1916	3073	3133	2813	5337	3296	2546	2764	2439
ENSBTAG00000001997	0	1	0	0	0	0	0	0	0	0	0	0	0	0	0	0	1	0	0	0	0	0	0	0
ENSBTAG00000001998	0	1	0	0	0	0	1	0	0	0	0	0	0	0	0	0	1	0	1	0	0	1	0	0
ENSBTAG00000001999	145	155	163	148	152	157	146	173	176	189	169	153	137	203	88	135	98	62	151	68	131	106	124	103
ENSBTAG00000002000	945	640	998	1012	781	992	695	1271	1163	880	950	935	1159	960	944	1022	1097	1105	885	1487	1232	1160	1008	1429
ENSBTAG00000002001	4	5	11	4	7	4	3	5	3	4	4	1	8	7	2	9	5	7	7	12	11	7	6	6
ENSBTAG00000002002	43	58	49	72	60	36	56	102	91	95	53	72	77	83	74	71	47	28	45	36	109	49	29	69
ENSBTAG00000002004	326	418	428	428	349	406	355	613	549	417	438	424	400	498	372	481	433	355	426	404	500	401	329	505
ENSBTAG00000002006	581	1165	901	913	837	454	643	1002	1207	1552	758	1775	100	128	583	132	93	38	81	63	160	158	57	79
ENSBTAG00000002007	0	0	0	0	2	1	0	0	0	2	0	0	0	0	0	0	0	0	0	0	0	0	0	0
ENSBTAG00000002008	206	283	226	357	287	357	265	175	329	231	191	329	110	220	99	259	129	52	186	96	107	41	132	161
ENSBTAG00000002009	0	0	0	2	3	8	3	0	1	0	4	6	1	0	1	1	4	3	3	1	1	0	1	2
ENSBTAG00000002010	414	379	390	486	401	354	387	467	457	567	480	522	327	328	291	257	260	202	208	309	358	245	219	209
ENSBTAG00000002011	75	117	122	141	140	94	123	87	57	64	87	40	64	65	59	13	110	52	17	43	99	132	107	124
ENSBTAG00000002012	406	350	530	494	505	645	378	741	610	499	553	604	512	620	607	651	521	427	571	489	832	476	488	507
ENSBTAG00000002014	1414	1038	858	1057	1241	999	1154	1215	1001	901	961	835	2050	1815	1174	1231	1438	921	1562	2045	1416	1463	1471	952
ENSBTAG00000002015	33	32	20	37	54	33	26	65	32	30	28	25	63	84	45	58	58	46	36	66	69	37	33	55
ENSBTAG00000002016	0	0	0	0	0	0	0	0	0	0	0	0	0	0	0	0	0	0	0	0	0	0	0	0
ENSBTAG00000002018	5320	5162	4903	4684	3782	4440	4074	5283	5107	4364	5420	4493	3924	3589	3398	3515	4038	4535	3438	6536	4340	3741	3923	4080
ENSBTAG00000002019	6	0	2	1	7	0	5	5	10	1	0	23	6	1	4	0	3	0	3	6	6	0	0	3
ENSBTAG00000002020	248	233	167	215	203	234	252	202	256	177	209	208	137	288	116	187	116	52	156	73	155	93	71	47
ENSBTAG00000002021	114	105	139	131	108	119	104	121	104	135	110	146	156	118	106	83	117	80	103	144	120	88	109	101
ENSBTAG00000002023	365	203	123	230	188	412	146	121	139	150	221	196	397	273	128	132	184	134	179	136	243	97	197	78
ENSBTAG00000002024	361	490	480	646	710	568	385	463	385	321	380	231	758	1079	850	553	550	563	724	957	684	515	539	569
ENSBTAG00000002025	25	41	31	34	23	24	29	57	87	90	63	46	42	71	47	59	16	11	29	29	28	45	14	24
ENSBTAG00000002026	641	737	698	847	788	860	556	1133	1074	1112	927	871	935	882	796	784	847	619	771	1230	1108	882	734	794
ENSBTAG00000002027	3	5	2	8	3	3	5	20	9	5	13	9	8	5	8	14	6	9	7	15	13	7	4	16
ENSBTAG00000002028	739	757	473	714	748	749	566	899	891	918	633	798	598	584	519	575	524	313	517	422	753	404	438	417
ENSBTAG00000002029	44	18	25	23	32	26	32	19	18	25	18	14	17	37	11	36	18	5	16	12	12	6	10	14
ENSBTAG00000002030	34	18	15	26	35	30	15	33	40	69	32	53	43	50	37	31	33	7	34	32	35	23	10	11
ENSBTAG00000002033	1158	1233	960	896	942	1158	1306	777	893	887	886	917	340	1008	347	1043	462	217	616	220	532	278	571	486
ENSBTAG00000002034	649	877	651	582	650	514	557	411	676	360	542	504	540	815	419	606	494	533	664	716	623	337	813	1126
ENSBTAG00000002035	25	2	10	4	10	10	8	16	1	1	8	8	9	13	11	24	16	5	9	6	19	11	37	51
ENSBTAG00000002036	4193	3357	3350	3397	3230	3333	2923	2697	2637	2836	3171	2510	2536	2695	2282	2647	2883	2675	2410	3823	2962	2810	2993	2885
ENSBTAG00000002037	679	194	367	523	267	313	375	400	419	225	322	387	360	360	227	340	242	293	361	387	305	199	177	223
ENSBTAG00000002038	3613	2971	3819	3682	4354	4727	3198	5327	5210	5703	5122	5109	4655	5321	5072	4189	4954	3261	4081	4697	6126	5096	3667	4601
ENSBTAG00000002039	194	181	214	207	193	136	204	462	296	368	284	303	239	176	165	202	156	122	170	309	297	142	154	164
ENSBTAG00000002041	15	13	21	27	18	33	13	110	22	25	35	13	28	27	65	129	41	10	23	19	39	25	21	174
ENSBTAG00000002042	228	186	157	243	190	230	165	367	293	305	296	336	263	244	180	216	181	170	159	312	280	165	218	280
ENSBTAG00000002043	0	0	0	0	0	0	0	0	0	0	0	0	0	0	0	0	0	0	0	0	0	0	0	0
ENSBTAG00000002044	351	296	436	589	491	626	462	547	409	401	379	658	563	623	358	524	676	397	557	642	544	467	549	935
ENSBTAG00000002045	1218	1089	1050	1280	878	1192	916	1386	1146	1128	974	1182	1283	1195	1021	1035	938	842	1001	1294	1003	899	823	1056
ENSBTAG00000002046	4815	3863	4773	7003	5734	6765	3548	7717	6634	6376	5552	7534	8329	7089	8736	6607	9079	10038	6694	13708	11480	9082	6172	10009
ENSBTAG00000002048	1176	1410	1191	1180	831	883	1279	748	895	869	796	1119	384	635	387	757	355	116	543	206	291	203	391	526
ENSBTAG00000002049	2171	2063	2005	2711	2570	2619	1775	2438	2782	3217	2498	2545	1977	2043	1981	2303	2195	1931	2284	2312	3190	1846	1385	2067
ENSBTAG00000002050	224	209	258	241	190	202	279	275	233	212	239	241	128	153	120	155	102	87	114	125	162	103	84	109
ENSBTAG00000002051	163	177	170	185	142	158	129	286	172	138	186	224	236	196	156	217	138	143	157	250	248	122	165	362
ENSBTAG00000002052	851	742	796	701	763	777	921	902	769	1110	977	996	564	541	383	429	361	304	386	524	530	316	308	402
ENSBTAG00000002055	336	278	326	325	287	310	262	288	284	324	335	275	368	298	173	228	237	192	249	305	297	153	225	205
ENSBTAG00000002056	101	100	91	85	96	95	78	112	170	150	108	163	78	87	44	66	51	28	51	66	84	58	46	23
ENSBTAG00000002058	187	199	225	246	238	247	218	384	336	374	321	263	272	340	310	282	253	223	252	269	361	246	208	258
ENSBTAG00000002059	416	369	448	486	532	526	397	771	606	687	638	614	472	636	512	492	480	388	450	452	686	451	399	480
ENSBTAG00000002060	1123	977	1311	1324	1421	1315	961	1708	1363	1465	1493	1269	1421	1273	1656	1149	1509	1492	1131	2290	1726	1784	1105	1476
ENSBTAG00000002062	516	542	584	608	694	604	535	758	766	912	698	808	434	540	527	525	426	228	475	342	567	299	303	274
ENSBTAG00000002065	0	0	0	0	0	0	0	2	0	1	0	0	0	0	0	0	0	0	0	0	0	0	0	0
ENSBTAG00000002066	0	0	0	0	0	0	0	0	0	0	0	0	0	0	0	0	0	0	0	0	0	0	0	0
ENSBTAG00000002068	557	618	420	668	515	418	414	1383	1069	1296	846	977	683	534	612	459	462	304	316	814	1013	532	376	537
ENSBTAG00000002069	4179	3808	2643	5081	6672	2230	2164	14490	7107	4976	4373	5419	8386	6482	4759	6981	11585	2450	4283	12977	8802	3664	2476	4826
ENSBTAG00000002070	74	67	72	71	51	70	61	82	98	85	81	76	67	67	59	49	92	79	60	130	100	67	50	86
ENSBTAG00000002071	0	0	0	0	0	0	0	0	0	0	0	0	0	0	0	0	0	0	0	0	0	0	0	0
ENSBTAG00000002072	255	257	298	306	288	266	243	296	267	292	339	305	250	228	189	205	250	202	171	343	247	187	183	236
ENSBTAG00000002073	266	284	241	347	294	290	261	410	320	268	294	261	303	382	248	299	237	178	254	242	366	250	248	271
ENSBTAG00000002075	369	134	179	374	381	438	146	695	417	774	403	355	408	499	384	373	251	117	395	189	422	312	202	185
ENSBTAG00000002076	1177	1361	1147	1316	1094	1214	1150	1054	1152	1000	949	1039	823	1307	774	1068	935	654	1023	1027	883	742	818	1021
ENSBTAG00000002078	1473	1196	1295	1475	1104	1159	976	883	877	734	824	808	1689	1501	901	954	988	1047	1225	1504	1228	710	812	738
ENSBTAG00000002080	380	684	450	502	657	429	458	1379	1537	1424	1172	1352	447	552	376	357	245	173	249	329	785	372	189	353
ENSBTAG00000002081	102	117	97	138	138	111	106	111	92	78	109	76	69	131	84	93	134	42	63	50	97	114	80	170
ENSBTAG00000002082	307	217	348	469	583	538	227	1426	846	1610	1024	839	775	858	931	816	541	307	566	469	1163	651	392	537
ENSBTAG00000002083	437	342	372	426	240	225	363	332	320	203	309	399	365	277	176	199	142	156	186	385	250	112	200	262
ENSBTAG00000002084	102	87	76	102	105	91	59	49	55	25	79	45	118	118	85	65	88	116	77	82	129	83	74	65
ENSBTAG00000002085	0	0	0	0	0	0	0	0	0	0	0	0	0	0	0	0	0	0	0	0	0	0	0	0
ENSBTAG00000002086	1384	1335	1237	1467	1257	1342	1330	1431	1475	1290	1450	1204	1373	1569	863	1260	1093	550	1176	960	1361	843	945	776
ENSBTAG00000002087	0	0	0	0	0	0	0	1	0	1	0	0	0	0	0	0	0	0	0	0	0	0	0	0
ENSBTAG00000002088	0	0	0	0	0	0	0	0	0	0	0	0	0	0	0	0	0	0	0	0	0	0	0	0
ENSBTAG00000002089	0	2	0	0	0	3	0	1	0	0	0	0	2	6	2	0	1	5	0	1	6	0	5	0
ENSBTAG00000002090	508	496	619	638	511	459	512	593	478	471	533	396	658	473	411	360	530	357	429	657	527	434	473	433
ENSBTAG00000002092	161	95	185	367	504	311	255	477	336	900	300	365	261	328	164	132	135	28	133	170	280	91	67	100
ENSBTAG00000002094	1514	1221	1607	1990	1718	2218	1475	2207	2120	1711	1647	1780	3009	2464	2904	2356	3391	2869	2218	4292	3625	3228	2122	3188
ENSBTAG00000002095	234	219	238	256	215	217	225	325	293	280	322	265	329	277	197	246	216	250	204	420	324	180	173	215
ENSBTAG00000002096	21	17	24	22	35	19	16	112	21	48	62	40	20	28	58	137	86	22	42	25	67	31	42	233
ENSBTAG00000002097	0	1	1	0	0	0	1	0	0	1	0	0	0	0	0	0	0	0	0	0	0	0	0	1
ENSBTAG00000002098	7948	7101	9734	7548	6356	7455	7980	8229	6748	6315	6790	6335	6452	5581	5291	5600	6215	5109	5411	9643	6686	5419	4613	6864
ENSBTAG00000002099	8	10	5	5	5	13	2	16	17	4	9	23	12	20	8	12	4	13	20	5	32	4	7	21
ENSBTAG00000002100	0	0	6	0	1	1	0	0	0	1	1	0	0	0	1	0	1	0	1	0	2	0	0	3
ENSBTAG00000002101	962	1045	1219	1130	1094	1095	1138	1442	1328	1266	1247	1384	802	1085	747	927	929	793	862	1004	1050	847	906	1437
ENSBTAG00000002103	208	178	180	189	111	166	135	264	224	156	159	221	250	225	158	198	199	129	192	202	236	162	167	231
ENSBTAG00000002104	37	31	16	38	35	32	63	43	28	33	39	33	80	45	32	45	43	66	34	102	55	30	48	24
ENSBTAG00000002105	1021	872	1182	1205	1232	1152	874	1235	1154	1344	1330	1400	1345	1172	958	1027	1081	979	1176	1452	1186	911	1229	1032
ENSBTAG00000002107	36	45	54	64	75	49	25	101	55	160	135	107	47	49	64	38	28	14	20	25	29	32	23	21
ENSBTAG00000002108	395	387	332	519	508	414	283	962	796	1082	711	744	580	572	623	545	429	240	412	409	768	489	279	339
ENSBTAG00000002110	7	4	5	12	4	15	6	25	5	9	17	10	5	28	11	18	6	5	7	11	10	2	3	5
ENSBTAG00000002112	168	188	201	204	215	206	237	273	245	222	207	226	136	262	188	196	140	84	161	114	236	117	124	95
ENSBTAG00000002113	83	63	86	77	83	90	79	130	103	90	115	101	73	88	61	70	58	33	56	58	75	49	46	49
ENSBTAG00000002115	1	0	0	4	1	4	4	5	0	6	0	1	6	8	4	2	3	1	4	4	5	6	4	3
ENSBTAG00000002116	31	45	43	68	44	45	41	157	146	165	107	129	135	107	100	91	84	58	83	143	149	97	60	69
ENSBTAG00000002117	5	0	4	3	2	3	5	9	5	5	4	5	7	9	8	9	5	6	6	5	8	4	1	1
ENSBTAG00000002121	178	211	202	218	230	237	212	363	308	339	394	307	337	315	251	284	222	250	234	446	349	277	252	246
ENSBTAG00000002122	41	33	32	50	40	33	29	36	40	50	44	41	28	20	14	24	23	14	21	29	17	16	31	26
ENSBTAG00000002123	7	31	28	29	28	12	26	53	28	18	13	64	9	29	13	14	25	10	12	27	7	6	8	4
ENSBTAG00000002125	1312	1519	1307	1553	1316	1536	1320	1855	1531	1601	1514	1658	861	1250	817	1136	841	550	1112	892	1083	697	834	860
ENSBTAG00000002126	1471	1126	750	1555	1540	2074	903	979	821	909	1418	1044	2424	1520	798	542	1493	1249	1202	1606	1574	803	1230	1047
ENSBTAG00000002127	549	771	553	884	939	1005	730	991	790	1118	865	868	670	916	594	692	586	370	683	551	964	519	473	477
ENSBTAG00000002128	178	127	176	210	188	212	193	237	185	211	214	157	335	226	164	258	230	191	238	290	244	222	251	265
ENSBTAG00000002129	56	109	63	94	178	178	115	205	125	95	237	177	122	274	210	229	137	131	150	71	264	96	155	99
ENSBTAG00000002130	631	520	535	627	489	502	433	704	587	533	607	473	1112	565	664	520	630	884	608	1342	716	646	604	573
ENSBTAG00000002132	6	6	14	9	10	9	12	18	7	14	11	9	8	7	7	16	4	4	6	10	6	6	14	6
ENSBTAG00000002134	2	2	7	4	3	1	2	3	4	8	3	1	1	3	3	4	5	0	0	1	2	2	1	2
ENSBTAG00000002135	5	4	4	3	3	4	3	41	2	4	7	3	3	5	20	23	8	4	3	2	8	5	7	32
ENSBTAG00000002136	10	9	8	4	1	6	5	17	4	3	3	5	12	14	31	63	18	7	18	13	18	10	22	59
ENSBTAG00000002137	770	989	1006	728	814	764	1018	1014	908	737	791	712	573	725	634	668	552	427	592	504	741	445	444	527
ENSBTAG00000002138	2	1	4	1	0	1	0	1	1	0	2	0	0	1	2	0	0	0	0	0	1	1	0	1
ENSBTAG00000002139	0	3	1	0	1	0	0	0	0	1	0	0	0	0	2	0	0	0	0	0	0	0	0	0
ENSBTAG00000002140	0	0	0	0	0	0	0	0	0	0	0	0	0	0	0	0	0	0	0	0	0	0	0	0
ENSBTAG00000002143	22	36	40	27	39	21	27	20	27	48	33	36	20	37	31	34	28	17	13	12	29	16	26	26
ENSBTAG00000002144	354	246	154	309	229	219	176	316	602	510	322	493	543	391	717	288	224	134	256	333	377	251	173	100
ENSBTAG00000002145	58	28	54	53	31	37	49	46	56	45	32	49	57	39	57	50	39	37	45	27	56	59	38	48
ENSBTAG00000002147	562	512	477	429	415	399	487	454	488	428	416	406	236	417	256	377	220	114	278	148	304	177	241	154
ENSBTAG00000002148	134	222	176	156	125	136	166	215	150	240	221	237	118	147	66	103	79	50	109	148	122	72	101	50
ENSBTAG00000002150	0	1	0	0	0	0	0	0	0	0	0	0	0	0	0	0	0	0	0	0	1	0	1	0
ENSBTAG00000002151	604	547	635	590	677	1001	573	448	427	436	609	656	1221	2164	683	1259	669	290	1510	545	1132	540	1214	395
ENSBTAG00000002154	0	0	0	0	0	0	0	0	0	1	0	0	0	0	0	0	1	1	0	0	0	0	0	0
ENSBTAG00000002157	8712	6231	5683	13342	22355	10212	4907	8098	11316	18153	8702	13563	10902	14781	17592	8066	7717	3753	10096	15797	11283	7958	9564	8367
ENSBTAG00000002158	2	1	0	1	2	0	1	0	2	0	1	1	1	1	0	1	0	0	0	1	0	1	0	2
ENSBTAG00000002163	1	3	2	2	2	5	5	6	10	3	7	5	4	4	0	3	1	0	1	1	6	0	1	3
ENSBTAG00000002164	0	0	1	1	0	0	1	0	1	1	4	0	2	2	4	5	0	0	0	0	1	2	1	3
ENSBTAG00000002166	0	0	0	0	1	0	0	0	0	0	0	1	0	1	0	0	0	0	0	0	0	0	0	0
ENSBTAG00000002167	0	0	0	0	0	0	0	0	0	0	0	0	0	0	0	0	0	0	0	0	0	0	0	2
ENSBTAG00000002169	19	16	18	9	14	23	19	11	23	22	21	20	9	19	12	13	13	1	7	12	19	13	12	7
ENSBTAG00000002170	56	39	56	81	124	93	63	97	103	77	90	64	61	65	54	44	26	25	40	42	75	25	26	16
ENSBTAG00000002171	149	192	132	209	154	145	151	183	168	175	164	193	174	262	120	198	165	82	160	114	196	117	77	98
ENSBTAG00000002174	38	45	60	42	55	53	63	148	92	74	154	108	116	155	86	104	92	53	88	84	100	74	49	45
ENSBTAG00000002175	2152	2158	2562	2251	2612	2812	2228	3104	2844	3136	3116	2784	2415	2997	2466	2217	2762	1425	2239	2598	3086	2576	2346	2479
ENSBTAG00000002176	504	511	436	671	536	617	399	706	717	515	583	613	639	648	575	494	528	447	528	806	747	466	523	445
ENSBTAG00000002177	179	184	167	179	160	156	138	184	160	166	180	153	138	175	140	148	130	60	107	55	160	106	52	97
ENSBTAG00000002178	265	216	278	213	247	255	160	384	328	364	514	304	134	134	109	62	92	66	91	58	108	72	74	103
ENSBTAG00000002179	332	316	176	317	319	454	217	269	275	281	210	328	471	446	362	262	315	200	318	251	461	218	206	190
ENSBTAG00000002180	580	544	471	594	457	465	503	528	500	494	517	532	285	515	271	481	365	255	339	335	374	269	416	446
ENSBTAG00000002181	31	26	40	38	43	22	41	72	39	65	47	36	26	34	23	25	33	9	22	27	28	17	8	11
ENSBTAG00000002182	2918	2338	2724	3359	3052	3454	2237	4010	4046	3662	3383	2964	3914	4134	4386	3559	4309	3696	3773	5192	5574	4937	3432	4320
ENSBTAG00000002184	18	37	26	30	46	15	29	25	28	45	19	20	24	34	23	21	22	8	23	24	34	13	25	25
ENSBTAG00000002185	914	770	982	1287	1096	1090	695	1625	1519	1157	932	1097	1597	1482	1353	1164	1633	1303	1380	1551	2097	1813	1543	1633
ENSBTAG00000002186	157	116	151	162	148	181	76	280	187	263	255	265	203	227	195	104	160	116	145	202	203	158	154	161
ENSBTAG00000002187	697	879	634	847	727	671	758	1335	1094	1237	1125	1356	552	770	440	589	432	218	499	481	814	393	406	310
ENSBTAG00000002188	0	0	0	1	3	1	0	1	0	0	0	0	0	2	1	4	0	0	1	0	2	0	0	1
ENSBTAG00000002189	95	103	141	112	117	118	88	157	74	115	128	101	189	171	90	99	140	88	116	242	135	114	139	131
ENSBTAG00000002190	1710	1475	2040	2039	1810	1829	1854	2018	1992	2182	2051	1615	910	1315	880	1105	926	521	1098	944	1171	824	1043	993
ENSBTAG00000002191	1812	2034	2256	1872	1753	1580	2093	1533	1585	1467	1759	1634	1115	1512	941	1124	1148	868	1119	1450	1091	779	1141	1109
ENSBTAG00000002192	2	1	5	1	7	3	3	6	7	12	4	5	5	4	1	4	2	4	5	2	2	1	0	6
ENSBTAG00000002194	122	117	105	208	117	122	147	312	259	141	202	263	210	222	141	190	191	122	161	185	313	149	110	80
ENSBTAG00000002196	589	620	718	764	629	846	606	892	646	644	557	813	448	832	684	755	559	401	698	686	839	494	438	541
ENSBTAG00000002199	1595	1224	1834	2845	2018	2278	1261	2327	2277	2089	2011	3030	2994	3340	3223	3242	3236	1957	3182	4223	3215	3001	2642	3675
ENSBTAG00000002201	92	83	73	72	94	80	70	109	96	83	58	88	103	122	49	88	50	49	83	58	104	48	55	45
ENSBTAG00000002202	222	219	241	243	219	202	209	218	165	171	211	209	262	262	153	162	197	97	182	209	209	135	186	138
ENSBTAG00000002203	4863	4371	5378	6324	5138	4964	5727	6146	5988	5270	5038	5479	5338	5802	5079	6291	7073	4441	5343	6646	6206	4684	5428	6181
ENSBTAG00000002204	5	13	13	8	22	8	13	11	16	19	20	10	3	7	5	12	8	4	8	5	6	13	10	4
ENSBTAG00000002205	1	1	0	0	1	0	0	5	2	0	0	0	1	0	1	1	0	0	0	0	1	0	0	1
ENSBTAG00000002206	4	5	2	6	5	2	3	6	8	5	5	1	0	4	4	2	1	5	5	2	7	4	3	4
ENSBTAG00000002209	450	348	453	459	372	408	478	542	567	579	662	532	597	477	326	482	377	304	417	495	567	454	516	424
ENSBTAG00000002210	2111	2027	2213	2737	2192	1927	1904	2287	1584	1144	1399	1282	4365	2783	1787	1993	3135	2909	2780	3596	3177	2809	2763	3034
ENSBTAG00000002211	376	288	351	400	326	332	347	579	332	372	373	382	586	425	301	315	398	418	431	710	442	353	327	455
ENSBTAG00000002214	2	1	1	1	1	1	0	0	0	1	1	0	0	2	1	1	1	1	0	1	0	1	1	3
ENSBTAG00000002215	263	134	181	244	253	246	273	225	330	524	367	229	236	253	239	115	159	73	153	158	201	151	86	73
ENSBTAG00000002216	808	520	595	293	343	615	324	507	573	496	1678	605	983	750	660	1493	370	613	823	882	493	297	441	393
ENSBTAG00000002219	264	205	310	325	220	256	274	315	242	274	272	245	261	198	161	172	231	161	175	256	189	189	188	239
ENSBTAG00000002220	467	440	501	517	541	486	430	814	571	660	552	706	448	604	431	478	336	234	432	337	586	400	312	310
ENSBTAG00000002223	190	146	160	222	147	184	120	314	229	255	233	243	267	189	188	147	171	161	145	208	240	188	153	205
ENSBTAG00000002224	18	20	26	36	59	23	26	100	48	74	54	49	68	88	49	63	50	30	29	65	81	55	35	68
ENSBTAG00000002226	2159	2067	2465	1985	1915	1689	2055	1253	1544	1868	1508	1511	1130	1238	1088	1116	815	625	1049	1134	870	542	895	637
ENSBTAG00000002227	215	175	191	230	335	244	196	322	355	247	281	253	588	590	303	329	246	471	371	405	631	275	204	272
ENSBTAG00000002231	19	21	6	30	14	12	8	20	12	12	9	8	19	21	7	14	5	2	9	14	23	9	10	3
ENSBTAG00000002232	45	51	43	96	56	45	44	121	81	71	91	94	95	71	72	75	62	28	55	66	82	88	27	22
ENSBTAG00000002233	72	99	146	171	92	90	122	141	126	94	106	90	134	117	51	96	99	66	73	140	89	45	57	91
ENSBTAG00000002236	1930	1851	1611	1738	1667	1487	1772	1321	1401	1611	1719	1516	1188	1424	866	1196	942	619	1055	1142	1167	646	1143	818
ENSBTAG00000002238	618	562	627	745	815	639	510	703	568	837	782	729	616	566	731	666	751	635	609	987	647	623	528	590
ENSBTAG00000002240	0	1	2	1	2	1	1	4	3	0	2	3	4	1	7	11	4	2	2	3	7	4	6	10
ENSBTAG00000002242	280	283	320	344	237	304	285	359	324	325	365	320	230	264	165	275	180	162	272	296	278	200	202	195
ENSBTAG00000002243	309	374	357	351	288	281	432	432	307	339	418	327	285	326	227	335	212	236	278	390	267	262	266	328
ENSBTAG00000002245	0	0	0	0	0	0	0	0	0	0	0	0	1	0	0	0	0	0	0	0	0	0	0	0
ENSBTAG00000002247	1	1	4	3	2	2	1	6	4	7	5	2	4	3	8	6	6	3	4	2	1	1	5	12
ENSBTAG00000002248	39	25	27	39	31	31	27	52	30	34	44	41	44	31	28	20	36	27	26	42	24	54	22	28
ENSBTAG00000002249	99	64	97	92	75	61	57	73	79	106	92	92	62	66	55	48	46	36	34	49	68	55	58	59
ENSBTAG00000002251	7	13	6	2	6	4	6	16	10	6	9	7	6	4	11	12	5	4	2	10	4	5	6	14
ENSBTAG00000002252	0	0	0	0	0	0	0	2	0	0	1	0	1	0	0	0	0	0	2	1	1	0	0	0
ENSBTAG00000002253	16	5	21	3	2	3	6	5	10	20	3	23	0	1	1	0	3	0	0	1	2	3	1	5
ENSBTAG00000002255	0	0	0	0	0	0	0	0	0	0	0	0	0	0	1	0	0	0	0	1	0	0	0	0
ENSBTAG00000002256	230	193	252	241	219	243	184	321	234	215	196	270	258	347	305	262	232	159	266	165	291	221	166	220
ENSBTAG00000002257	2	2	1	3	0	1	1	2	1	1	1	4	2	6	0	1	2	0	1	10	8	3	1	1
ENSBTAG00000002258	7	11	11	33	33	9	13	47	35	58	51	40	15	18	20	17	24	8	7	22	23	21	7	14
ENSBTAG00000002259	8	5	5	9	9	8	5	49	10	15	20	10	26	16	30	88	43	4	34	19	25	18	31	112
ENSBTAG00000002260	635	562	649	745	732	641	631	764	664	690	577	625	721	821	569	725	695	528	664	771	747	647	609	672
ENSBTAG00000002261	167	124	110	109	99	140	147	130	136	65	155	118	146	124	82	169	100	99	133	153	104	94	172	119
ENSBTAG00000002266	0	2	0	0	2	3	4	3	1	0	3	1	3	1	0	2	0	1	0	1	2	0	1	4
ENSBTAG00000002267	1550	1616	1393	1258	1461	1438	1648	1382	1401	1495	1816	1470	1421	1756	1050	1401	967	878	1461	1190	1440	891	1249	1209
ENSBTAG00000002271	651	963	697	768	845	860	808	610	615	801	674	805	281	536	400	541	277	121	428	250	296	197	323	325
ENSBTAG00000002272	118	117	154	152	162	138	151	261	181	167	119	169	108	147	103	173	89	71	149	127	130	88	94	115
ENSBTAG00000002273	2	0	1	1	0	0	0	1	2	1	3	0	2	3	4	2	0	2	4	5	3	0	0	1
ENSBTAG00000002275	693	689	860	837	826	714	743	892	826	901	886	818	432	705	459	650	485	301	538	385	622	522	517	548
ENSBTAG00000002277	229	234	193	265	220	191	246	212	162	202	226	206	211	178	151	227	142	107	191	231	151	135	180	138
ENSBTAG00000002278	1097	693	862	1353	1398	1321	1116	1859	2076	2925	3140	2404	981	1165	771	736	510	260	643	458	1170	408	326	438
ENSBTAG00000002279	3081	3165	2768	2973	3467	2909	2016	3542	3172	1975	2871	1978	5630	4431	4516	2806	3154	2859	4000	3807	5137	3232	3311	3006
ENSBTAG00000002280	3361	3926	3372	3060	2506	2969	3501	2913	3190	2780	2639	3152	894	2444	1067	2278	1047	407	1911	809	1255	767	1438	1532
ENSBTAG00000002281	123	82	95	107	122	86	110	127	117	92	133	122	170	143	72	107	75	47	123	68	127	49	82	80
ENSBTAG00000002282	20633	18531	22456	24320	20703	22973	19869	28319	24576	25623	25423	22335	17612	21478	20752	24977	19621	18709	20069	27293	22100	21035	17917	20455
ENSBTAG00000002283	450	728	485	318	734	654	531	546	515	562	929	513	263	371	301	379	212	83	309	210	236	145	355	153
ENSBTAG00000002284	0	0	0	0	1	0	1	1	1	0	0	0	0	0	0	0	2	0	0	0	0	0	0	1
ENSBTAG00000002286	463	502	472	552	438	471	436	543	609	647	580	525	440	467	302	380	335	184	305	360	420	271	296	236
ENSBTAG00000002287	766	598	543	636	478	652	570	846	779	610	680	946	576	593	302	419	417	194	309	270	623	270	203	256
ENSBTAG00000002288	0	0	0	0	0	0	0	0	0	0	0	0	0	0	0	0	0	0	0	0	0	1	0	0
ENSBTAG00000002289	1	0	0	0	0	0	1	0	0	0	0	1	0	0	0	0	0	0	0	0	0	0	0	2
ENSBTAG00000002290	5	7	8	11	73	6	9	4	1	9	2	0	13	10	69	1	87	8	0	9	2	14	0	1
ENSBTAG00000002291	87	86	81	75	87	66	81	111	88	81	92	139	33	50	34	59	35	9	35	15	50	26	17	16
ENSBTAG00000002292	269	302	210	312	306	292	295	375	363	358	211	387	206	410	250	380	186	90	272	111	385	145	169	182
ENSBTAG00000002293	342	358	362	389	406	382	439	493	325	370	421	352	182	312	186	359	247	113	276	170	245	165	240	210
ENSBTAG00000002294	20	55	22	26	3	35	23	9	36	0	28	11	14	56	7	49	14	8	17	2	18	17	10	5
ENSBTAG00000002295	270	307	317	360	336	290	235	392	308	329	332	357	331	404	249	306	293	135	267	179	351	217	169	156
ENSBTAG00000002296	29	40	36	45	49	38	43	173	62	62	96	90	85	78	79	133	60	31	80	78	87	55	69	110
ENSBTAG00000002297	7	8	6	10	5	5	3	6	1	1	11	3	10	17	3	8	5	2	11	2	6	3	5	2
ENSBTAG00000002298	15	9	13	18	16	12	11	24	27	34	19	18	24	23	13	25	5	5	13	9	26	17	19	12
ENSBTAG00000002299	2426	2156	2474	2367	2825	1684	2864	1685	1736	2383	1956	1888	896	1562	987	1612	1052	597	1214	1039	1040	853	830	1450
ENSBTAG00000002300	0	0	0	0	0	0	0	0	1	0	1	0	0	1	0	1	0	0	0	0	0	1	0	0
ENSBTAG00000002302	528	452	428	671	551	642	407	770	657	765	669	826	635	935	599	714	678	424	673	529	878	580	752	635
ENSBTAG00000002303	8077	6959	6396	6778	9368	8508	5257	7802	9645	9658	8834	7105	8620	9363	9075	9006	9542	9502	8663	9186	11796	11493	8449	9466
ENSBTAG00000002305	36	35	38	54	49	46	53	34	23	34	27	20	129	75	67	82	109	90	84	135	90	59	86	41
ENSBTAG00000002306	1465	1312	1629	1683	1716	1492	1256	1682	1595	1438	1195	1572	1652	1654	1587	1228	1275	1094	1429	1299	1680	1380	1318	1788
ENSBTAG00000002309	10	6	9	7	13	1	12	3	5	8	2	3	8	11	5	6	10	3	4	4	11	2	1	6
ENSBTAG00000002311	1	4	0	4	5	2	5	4	3	5	9	3	10	7	5	8	0	3	3	5	5	11	10	4
ENSBTAG00000002313	356	277	408	288	205	264	355	414	309	314	414	422	326	261	247	240	227	160	181	156	324	176	116	180
ENSBTAG00000002315	1131	1411	1301	1258	1181	1273	1339	1288	1150	1347	1282	1521	606	861	744	827	710	456	668	787	802	670	718	732
ENSBTAG00000002316	22	11	22	29	28	29	31	32	18	18	26	26	11	19	4	25	11	2	9	19	29	13	15	10
ENSBTAG00000002317	41	11	25	40	33	31	18	59	55	42	43	67	88	131	140	60	26	24	57	18	127	10	51	32
ENSBTAG00000002319	2001	916	1757	1952	1679	1940	1356	1942	2501	2290	1999	1400	2653	1694	1129	1059	1536	1301	1523	1936	1925	1514	883	924
ENSBTAG00000002321	299	233	239	426	342	304	239	510	353	339	296	311	972	570	470	410	643	757	430	1110	799	705	446	763
ENSBTAG00000002323	5241	5734	4904	4212	4206	4075	6718	3720	4416	3417	5357	3805	4175	3378	2715	3339	2051	1801	3323	2204	4025	2239	2669	3251
ENSBTAG00000002326	121	131	126	202	165	200	192	293	262	243	356	238	118	206	119	168	81	78	149	157	149	112	73	95
ENSBTAG00000002327	177	178	165	164	140	150	161	229	203	192	228	169	131	122	109	87	119	96	95	128	135	122	104	107
ENSBTAG00000002328	301	403	313	448	326	361	354	304	269	232	307	264	505	477	242	290	381	326	370	452	522	345	380	389
ENSBTAG00000002329	86	105	104	102	69	89	96	158	144	164	157	158	184	138	80	141	100	80	121	112	217	115	99	117
ENSBTAG00000002330	1985	1760	1817	1949	2375	2622	1463	2990	2745	3243	2821	1853	3144	3395	3306	3211	3225	2057	2782	2339	4318	3660	2452	2420
ENSBTAG00000002331	1	1	1	3	1	3	0	16	8	4	5	2	5	10	5	8	6	1	1	1	16	4	3	6
ENSBTAG00000002332	81	72	95	105	73	111	61	189	164	133	93	84	153	185	160	134	131	108	150	127	200	180	114	129
ENSBTAG00000002333	27	18	25	40	50	48	12	101	70	63	53	47	47	46	63	49	38	12	35	25	45	58	22	73
ENSBTAG00000002335	0	1	0	1	0	0	0	1	0	0	0	0	0	0	0	0	1	0	0	0	0	0	0	0
ENSBTAG00000002336	128	120	86	111	110	71	101	101	74	84	114	101	131	133	136	107	115	50	84	83	138	79	66	76
ENSBTAG00000002340	10	11	23	6	19	16	20	46	13	22	73	24	70	64	42	79	44	23	54	26	34	16	31	53
ENSBTAG00000002341	302	299	227	465	197	167	249	555	469	681	479	702	341	379	207	436	263	95	240	299	470	220	250	207
ENSBTAG00000002344	53	85	164	82	82	60	75	222	115	180	113	158	44	83	73	69	79	30	32	81	81	72	59	87
ENSBTAG00000002345	472	493	443	408	404	352	485	311	312	353	403	369	413	373	250	350	269	290	315	537	318	241	309	252
ENSBTAG00000002346	71	53	78	95	87	104	73	198	115	167	140	154	177	127	124	89	110	129	87	194	155	120	113	78
ENSBTAG00000002347	55	37	42	43	34	54	67	93	38	53	54	40	102	77	45	113	59	42	50	72	101	30	66	105
ENSBTAG00000002348	410	236	120	218	221	364	163	145	180	106	342	123	465	409	406	307	172	177	210	147	339	139	100	116
ENSBTAG00000002349	0	1	0	0	0	0	0	0	0	0	0	1	0	0	0	0	0	0	1	0	1	0	0	0
ENSBTAG00000002350	276	200	226	257	243	213	208	219	220	247	242	249	256	243	193	258	192	178	212	337	232	191	243	280
ENSBTAG00000002352	1036	729	959	665	779	591	702	772	664	745	797	812	479	532	304	486	339	376	366	499	455	287	377	452
ENSBTAG00000002354	88	80	52	83	104	49	63	34	71	92	58	72	18	57	30	44	19	12	26	18	31	3	30	21
ENSBTAG00000002355	0	1	1	0	1	1	0	0	1	1	0	0	0	0	0	1	0	2	0	0	0	0	0	0
ENSBTAG00000002356	4	1	6	3	2	2	4	11	4	4	7	5	1	3	10	28	10	2	6	6	9	2	7	31
ENSBTAG00000002357	187	130	178	263	164	174	252	367	261	310	275	291	148	136	148	192	111	87	160	317	172	107	144	107
ENSBTAG00000002361	36	46	30	23	29	17	62	56	30	40	66	46	86	52	38	63	49	34	39	59	37	43	61	66
ENSBTAG00000002362	1320	698	384	1404	430	486	763	959	1990	721	915	4163	151	156	843	166	312	89	92	143	617	414	199	223
ENSBTAG00000002363	17	21	19	13	13	29	26	20	13	19	23	14	18	14	11	32	15	19	18	27	9	13	18	27
ENSBTAG00000002367	1670	1582	1850	1750	1132	1648	1842	2249	2360	1381	2100	1675	2389	1713	2149	2186	1711	2012	1626	3317	1879	2247	1604	2349
ENSBTAG00000002368	131	147	132	250	205	146	140	119	82	73	116	67	278	194	124	271	152	129	177	190	187	96	160	137
ENSBTAG00000002369	0	0	4	3	0	3	1	3	5	2	2	4	4	3	0	4	3	0	0	1	1	4	1	10
ENSBTAG00000002370	114	113	108	111	129	122	98	111	120	161	161	163	51	79	77	68	72	31	44	50	75	60	57	45
ENSBTAG00000002374	52	65	68	72	56	59	52	110	73	115	102	96	91	77	77	83	67	64	63	122	70	85	53	66
ENSBTAG00000002376	252	215	210	300	235	288	237	409	349	286	282	309	211	257	209	226	201	140	199	239	309	238	222	225
ENSBTAG00000002377	809	991	1149	1085	775	709	748	1316	1052	1120	876	1015	755	754	814	702	734	584	694	889	754	601	546	676
ENSBTAG00000002378	1858	1471	1763	1921	1866	1794	1859	2234	1955	2328	2182	2023	2377	1905	1689	1833	1630	1403	1492	2576	2256	1384	1381	1417
ENSBTAG00000002380	0	1	0	0	0	0	0	0	0	0	0	0	0	0	0	0	0	0	0	0	0	0	0	0
ENSBTAG00000002381	492	478	494	505	411	458	457	519	457	514	610	573	519	383	369	489	417	377	410	629	481	361	429	492
ENSBTAG00000002382	95	95	107	96	88	77	112	147	132	117	120	116	61	64	64	83	55	19	72	58	87	46	40	56
ENSBTAG00000002385	93	137	122	113	76	97	72	131	99	141	154	105	65	32	71	51	56	52	50	100	55	46	38	63
ENSBTAG00000002389	259	188	236	268	262	272	193	316	324	317	299	229	356	353	324	309	283	277	298	460	297	313	285	275
ENSBTAG00000002390	1	0	0	1	0	4	0	0	4	4	0	2	3	5	1	3	0	3	1	1	4	5	0	2
ENSBTAG00000002391	179	199	121	262	140	124	113	496	383	394	374	442	202	150	185	142	201	150	100	248	347	204	134	155
ENSBTAG00000002392	876	934	577	774	534	944	709	383	455	471	544	653	463	937	279	455	330	196	424	221	407	188	408	268
ENSBTAG00000002393	601	740	709	706	562	725	649	568	509	556	652	722	589	566	381	441	488	284	518	439	486	431	440	313
ENSBTAG00000002394	248	304	223	289	152	132	202	607	380	301	285	380	459	474	205	365	285	351	311	786	526	255	222	293
ENSBTAG00000002395	400	354	260	315	395	389	261	567	355	244	442	363	390	373	287	335	278	178	393	240	393	298	308	213
ENSBTAG00000002398	160	161	138	166	173	130	109	203	195	176	159	167	264	243	164	163	150	130	166	111	232	127	105	137
ENSBTAG00000002401	4	0	2	1	4	2	4	1	1	2	0	3	1	4	2	1	1	0	0	0	1	0	0	1
ENSBTAG00000002402	2846	2119	2504	1692	1299	1492	2707	978	1772	1262	2002	1470	677	949	480	782	365	314	616	618	466	320	558	382
ENSBTAG00000002404	675	661	767	728	682	709	765	981	896	887	917	931	764	624	496	451	554	449	498	683	759	511	600	510
ENSBTAG00000002407	481	523	499	493	479	545	555	691	678	603	470	512	418	527	481	576	408	369	470	365	559	409	347	422
ENSBTAG00000002408	7	3	6	15	3	6	5	25	25	14	14	12	12	26	6	15	11	7	9	13	20	15	15	21
ENSBTAG00000002411	1091	963	898	1123	990	866	928	1389	1098	1130	1198	1321	1201	919	830	769	845	733	812	1375	1329	784	891	730
ENSBTAG00000002412	259	366	414	394	289	321	427	468	360	411	441	426	248	270	193	264	196	83	194	157	222	167	148	152
ENSBTAG00000002413	763	826	957	903	725	850	894	1090	848	908	1075	806	747	1032	722	919	923	819	908	1369	762	870	919	1034
ENSBTAG00000002414	2	7	9	11	20	4	5	15	14	20	15	7	10	15	10	12	6	6	8	4	8	10	11	6
ENSBTAG00000002415	1058	915	1423	1299	1097	1139	1099	1316	1338	1430	1277	969	762	979	607	836	755	441	828	837	985	805	803	667
ENSBTAG00000002416	17	8	17	19	13	6	7	53	14	18	26	23	34	12	19	62	23	14	31	22	39	16	8	11
ENSBTAG00000002417	118	87	60	94	126	114	93	129	141	163	133	156	105	91	62	88	66	51	47	61	78	48	45	24
ENSBTAG00000002418	7	20	15	17	5	15	6	20	15	19	31	9	20	24	24	9	24	11	4	26	27	22	23	11
ENSBTAG00000002419	131	141	140	173	166	117	143	318	242	305	343	238	130	135	77	128	84	38	85	85	114	90	117	94
ENSBTAG00000002422	138	181	135	182	159	155	140	173	129	219	198	208	253	200	87	136	156	121	179	184	180	129	182	120
ENSBTAG00000002423	1149	1379	1298	1305	1112	1069	1258	1625	1245	1263	1081	1270	870	1245	805	942	686	517	829	632	1071	630	637	561
ENSBTAG00000002425	9	7	10	35	20	44	11	36	28	28	26	24	26	17	18	31	20	16	33	15	36	23	7	25
ENSBTAG00000002427	30	35	30	47	43	34	21	31	38	52	32	39	11	30	15	22	22	7	7	17	28	25	28	39
ENSBTAG00000002428	302	326	308	355	340	456	268	442	439	374	392	317	418	593	376	387	375	272	392	304	423	357	352	290
ENSBTAG00000002430	0	0	0	1	2	1	1	4	2	7	0	5	1	7	10	1	0	1	3	3	2	1	2	8
ENSBTAG00000002431	464	614	368	551	502	407	510	501	475	449	528	582	305	381	219	371	267	160	302	253	411	236	261	221
ENSBTAG00000002432	117	138	124	145	125	136	109	184	184	236	185	203	90	117	88	91	81	29	81	63	117	79	56	51
ENSBTAG00000002434	261	214	259	254	212	245	227	241	248	289	306	311	298	200	140	200	209	111	170	258	230	178	262	161
ENSBTAG00000002435	47	40	47	55	50	41	31	102	59	49	45	35	51	71	34	72	46	22	44	54	55	28	29	75
ENSBTAG00000002440	82	114	60	123	70	44	83	165	93	73	103	75	226	151	85	118	124	111	166	294	127	91	88	88
ENSBTAG00000002441	0	0	0	0	0	0	0	0	0	0	0	0	0	0	0	0	0	0	0	0	0	0	0	0
ENSBTAG00000002444	5	6	8	30	5	15	2	78	33	74	32	15	55	86	47	112	30	10	24	15	110	33	16	109
ENSBTAG00000002445	40	32	51	23	24	49	42	29	46	34	41	31	33	41	29	34	19	13	24	37	31	15	14	11
ENSBTAG00000002446	0	0	0	0	0	0	0	0	0	0	0	0	0	0	0	0	0	0	0	0	0	0	0	0
ENSBTAG00000002447	53	52	67	57	83	92	66	48	49	54	67	38	201	142	74	77	93	105	117	163	89	49	84	40
ENSBTAG00000002448	4	0	0	6	1	0	2	1	5	0	0	0	1	1	0	0	0	0	4	3	1	0	3	2
ENSBTAG00000002450	4	3	3	2	3	6	2	24	9	7	1	8	8	11	8	25	16	10	20	7	19	14	9	20
ENSBTAG00000002451	28	9	21	21	7	8	18	22	10	15	13	31	9	12	9	6	10	4	8	7	9	8	1	16
ENSBTAG00000002452	1798	2287	2152	2420	2098	2208	1571	1886	1652	1405	1908	1538	2678	1838	1924	1435	2632	2081	1789	3132	2038	1605	1957	1687
ENSBTAG00000002454	148	131	169	139	152	189	147	281	248	261	235	300	154	166	107	135	99	62	118	79	162	83	111	79
ENSBTAG00000002455	186	137	134	156	145	185	147	164	159	127	173	189	111	165	91	128	103	51	113	92	130	109	112	123
ENSBTAG00000002457	105	69	184	113	129	113	80	153	148	169	136	97	102	100	108	82	99	103	97	168	148	70	77	112
ENSBTAG00000002458	608	437	484	532	535	490	487	535	508	469	471	483	573	609	426	446	426	319	491	352	586	455	359	450
ENSBTAG00000002460	147	158	136	157	126	156	131	213	160	169	184	212	168	220	126	164	158	74	126	101	190	128	161	154
ENSBTAG00000002462	321	343	479	503	411	509	376	690	543	449	394	473	679	723	590	543	546	396	598	530	852	532	471	464
ENSBTAG00000002463	2471	2425	3229	3519	3303	3833	3243	4222	3856	3079	2633	3438	2653	4094	3743	3373	3284	1783	3106	2338	4084	3104	2478	2907
ENSBTAG00000002464	7	5	1	6	12	7	9	1	1	4	7	4	5	1	2	4	15	5	3	2	4	0	7	9
ENSBTAG00000002467	123	111	139	164	155	143	122	260	220	267	159	166	323	172	262	177	219	249	218	485	224	247	186	335
ENSBTAG00000002468	78	77	71	97	85	80	67	108	109	109	116	97	132	127	146	77	139	110	110	344	163	127	106	89
ENSBTAG00000002469	216	300	282	456	276	234	395	720	634	603	682	543	1217	722	477	542	946	753	600	1852	1023	551	548	496
ENSBTAG00000002470	42	65	37	64	56	60	44	48	45	35	42	40	77	73	44	36	78	58	46	87	88	52	58	47
ENSBTAG00000002471	14	19	13	9	40	46	20	14	21	34	22	7	12	1	8	1	5	3	6	1	10	2	2	3
ENSBTAG00000002472	65	94	78	100	94	86	81	196	107	133	131	135	134	103	70	89	111	78	84	112	156	135	81	108
ENSBTAG00000002473	840	969	1384	667	1022	1144	1476	1466	745	1690	1748	1211	1853	1946	968	1481	1335	909	1106	2051	613	179	58	84
ENSBTAG00000002474	158	116	128	126	122	91	118	109	100	110	155	108	140	81	105	83	95	98	96	178	108	96	78	95
ENSBTAG00000002475	1065	1106	984	1131	997	1027	858	1333	1054	1343	1284	1356	1043	877	860	1050	879	877	816	1522	1050	719	840	843
ENSBTAG00000002476	584	739	685	616	636	498	629	690	629	738	666	657	380	493	305	437	326	272	372	363	460	305	326	339
ENSBTAG00000002477	372	401	579	563	481	501	509	477	467	397	388	493	574	469	437	432	481	456	593	540	593	535	428	759
ENSBTAG00000002478	71	44	32	44	60	46	39	42	34	84	43	41	42	56	46	52	55	53	56	71	59	37	60	51
ENSBTAG00000002479	923	812	851	952	834	895	841	1066	937	775	957	927	1491	1204	965	889	1198	832	872	1713	1290	1021	1263	1335
ENSBTAG00000002480	101	85	120	108	96	89	75	115	110	87	112	93	151	129	119	94	115	128	113	273	139	113	110	106
ENSBTAG00000002481	215	236	222	267	246	235	166	272	276	300	253	284	262	205	229	191	280	251	178	370	246	235	198	309
ENSBTAG00000002483	0	0	1	1	0	0	2	0	0	2	2	1	4	0	0	4	1	3	2	3	3	3	4	1
ENSBTAG00000002484	515	453	458	507	434	402	427	615	526	538	589	465	570	357	354	330	409	388	335	677	534	407	441	366
ENSBTAG00000002485	6775	5924	6627	6126	6003	5918	7972	5658	4096	4130	6973	6936	3387	3447	1471	2632	4131	1956	2799	3372	3628	2053	3258	3051
ENSBTAG00000002487	6200	6228	6924	6597	5661	5663	6856	6252	6360	5328	4881	4988	4408	6268	4713	6137	4283	3414	5267	3955	5642	4201	4603	5152
ENSBTAG00000002488	9	12	19	11	20	15	15	31	12	26	14	15	8	21	12	15	9	20	15	16	12	26	14	12
ENSBTAG00000002489	0	0	0	0	0	0	0	0	0	0	0	0	0	0	0	0	0	0	0	0	0	0	0	0
ENSBTAG00000002490	1070	1181	1317	1500	1371	1298	1018	1871	1335	1441	1144	1584	842	1532	948	1252	871	793	915	956	1077	996	746	1321
ENSBTAG00000002492	709	886	996	1047	954	1008	859	1581	1096	999	778	998	821	1657	915	1382	680	783	1038	799	1187	807	698	1104
ENSBTAG00000002493	826	713	649	878	802	799	585	1075	1052	848	771	766	853	1129	797	973	796	774	973	931	1105	806	795	793
ENSBTAG00000002495	3109	3125	3213	3013	2622	2365	3301	2384	2514	2566	3299	2549	1844	1854	1522	1746	1592	1144	1615	2286	1670	1116	1597	1513
ENSBTAG00000002497	3	2	1	2	2	4	1	3	2	3	0	2	4	0	2	2	5	4	3	1	3	1	4	5
ENSBTAG00000002498	0	0	0	0	0	0	0	0	0	0	0	0	0	0	0	0	0	0	0	0	0	0	0	0
ENSBTAG00000002500	157	127	136	120	141	136	98	184	166	188	175	149	221	133	128	108	164	168	120	332	175	184	145	180
ENSBTAG00000002501	405	326	399	422	385	393	284	526	436	462	453	425	459	477	456	438	482	547	410	831	480	445	452	473
ENSBTAG00000002503	389	435	418	409	347	370	413	401	292	359	401	325	381	385	246	260	393	219	236	369	313	309	336	255
ENSBTAG00000002504	877	858	817	809	865	779	843	615	705	797	799	774	336	581	269	444	308	136	347	208	432	205	273	267
ENSBTAG00000002505	0	0	0	0	0	0	0	0	0	0	0	0	0	0	0	0	0	2	0	0	0	0	0	0
ENSBTAG00000002507	3730	3646	4053	5267	3722	4776	4452	4628	4873	3991	4464	4614	4151	4607	4372	4051	4928	3072	3733	4837	5083	3945	4716	3848
ENSBTAG00000002508	105	102	81	96	88	93	88	84	82	95	109	88	66	85	51	76	65	42	74	51	90	56	66	56
ENSBTAG00000002510	1324	1307	1192	1216	1144	1190	1379	1080	1283	1159	1412	1365	871	1123	640	1241	941	599	976	1051	951	604	984	938
ENSBTAG00000002512	107	140	157	162	147	113	138	106	95	102	75	69	122	136	97	105	80	67	121	91	148	92	71	70
ENSBTAG00000002515	4	16	14	8	11	9	15	14	8	11	6	3	14	8	12	12	12	5	11	19	7	6	6	6
ENSBTAG00000002516	181	178	205	211	162	171	166	288	194	187	283	250	159	171	165	199	158	183	145	280	213	174	161	242
ENSBTAG00000002518	0	0	0	0	0	0	0	0	0	1	0	0	0	0	0	0	0	0	0	0	0	0	0	0
ENSBTAG00000002520	1870	1765	1467	1595	1199	1656	1883	1168	1307	1022	1446	1291	1093	1195	689	1006	819	550	883	866	1084	553	857	704
ENSBTAG00000002522	8	9	12	11	5	13	10	8	6	11	12	7	12	8	6	3	7	6	4	12	3	2	11	8
ENSBTAG00000002524	103	143	124	145	99	127	131	209	174	163	205	168	145	108	87	120	96	129	64	197	129	90	95	95
ENSBTAG00000002525	375	347	445	430	522	505	366	630	555	659	649	560	438	518	447	438	409	398	370	549	522	442	387	386
ENSBTAG00000002526	944	452	869	1086	807	959	801	1095	840	771	814	814	822	606	811	716	814	658	833	906	801	895	702	789
ENSBTAG00000002527	49	138	77	61	71	54	88	90	87	89	80	72	50	60	59	109	57	41	63	126	81	35	43	137
ENSBTAG00000002528	3997	4864	4090	4246	3619	2987	4127	3292	3496	3477	3352	3622	1540	2514	1463	3064	1456	1059	2233	1710	1678	1006	1944	2333
ENSBTAG00000002531	711	480	618	591	500	362	577	648	731	472	590	575	321	393	239	324	308	248	315	485	343	275	306	320
ENSBTAG00000002534	277	300	318	308	209	323	343	460	410	375	409	357	345	394	287	334	329	256	344	368	457	386	304	320
ENSBTAG00000002539	445	508	327	403	288	245	300	825	630	533	391	518	301	223	153	191	182	163	214	296	334	202	207	177
ENSBTAG00000002542	695	682	750	946	867	877	780	1276	1075	911	951	768	682	892	453	724	624	444	736	578	839	631	752	770
ENSBTAG00000002545	50	47	48	41	46	44	49	73	57	81	63	65	43	42	48	40	36	31	39	30	57	46	53	33
ENSBTAG00000002549	742	718	647	885	814	581	499	2634	1478	1970	1615	1843	1358	1245	1508	1277	1025	687	887	1280	2274	1058	672	882
ENSBTAG00000002550	3527	2845	4005	4136	4857	4729	2891	5456	4500	4987	4880	4553	4715	4526	6183	4270	5895	3741	3739	4915	5964	5982	4020	6412
ENSBTAG00000002551	306	351	269	389	296	109	258	1015	602	547	394	696	329	281	443	206	303	112	220	296	317	442	193	130
ENSBTAG00000002554	584	593	547	843	869	818	732	1479	1090	1142	1536	1246	1166	1433	857	1053	784	558	949	1068	1358	765	625	654
ENSBTAG00000002555	0	0	0	0	1	0	0	0	0	0	0	1	0	0	0	1	1	0	1	2	0	0	0	7
ENSBTAG00000002557	795	636	637	787	696	720	686	1043	987	821	776	769	800	909	672	715	575	564	748	637	1052	640	597	671
ENSBTAG00000002559	0	0	1	0	0	0	0	0	0	0	0	0	1	0	0	2	1	0	0	0	0	0	1	0
ENSBTAG00000002561	54	46	35	74	47	49	51	106	62	71	85	58	118	73	49	58	65	74	69	118	113	64	83	73
ENSBTAG00000002562	376	428	407	369	349	349	391	508	487	500	466	498	410	375	270	313	273	230	297	505	388	247	236	235
ENSBTAG00000002563	655	960	927	966	699	859	774	1263	822	853	786	735	770	720	659	616	794	754	608	1007	687	652	507	639
ENSBTAG00000002564	44	57	81	62	58	43	41	58	28	55	40	52	40	41	27	23	36	9	24	54	29	20	19	37
ENSBTAG00000002565	1	0	1	1	1	0	3	1	0	1	2	2	1	2	1	2	1	3	2	1	2	0	3	3
ENSBTAG00000002566	861	894	683	1042	1239	1279	714	1048	930	1140	1091	1125	1028	776	690	690	963	543	828	784	1204	794	1248	1510
ENSBTAG00000002568	592	503	571	515	438	487	542	608	513	510	619	505	526	505	347	462	451	325	428	538	467	373	416	378
ENSBTAG00000002570	472	437	504	667	578	656	573	678	663	609	597	610	741	703	671	628	937	555	557	719	917	760	605	712
ENSBTAG00000002571	113	122	181	113	78	109	134	137	150	113	156	121	115	109	97	86	84	65	86	95	126	97	130	104
ENSBTAG00000002573	643	561	716	657	522	554	551	752	667	592	536	598	580	704	503	561	470	317	514	392	625	423	412	452
ENSBTAG00000002574	9485	10773	10463	16457	11257	12151	7806	15341	17489	13324	10319	9601	9044	15466	8880	12696	8244	5910	10662	11981	7413	9935	5366	5401
ENSBTAG00000002575	699	616	714	675	636	719	645	762	829	716	855	821	603	655	546	604	569	442	571	693	731	517	540	569
ENSBTAG00000002576	9	1	6	7	8	5	1	6	0	23	1	7	0	0	4	0	2	1	0	0	0	5	0	0
ENSBTAG00000002578	3290	3159	3093	3189	2993	2651	2986	3177	3081	2588	2762	2802	2246	3390	2011	3142	2069	1734	2832	2104	2896	1775	2113	2595
ENSBTAG00000002579	2073	2087	2382	2351	1719	1860	1850	2326	2179	1895	1983	2059	1708	1854	1595	1846	1537	1446	1595	2010	1672	1435	1496	1569
ENSBTAG00000002580	1949	1794	1666	1722	1456	1279	1692	1036	1167	1103	1281	1137	1054	1109	917	1502	977	690	1055	1593	687	466	1332	1334
ENSBTAG00000002581	1	0	0	2	0	0	0	4	0	1	1	3	4	0	0	1	0	0	0	0	1	0	0	0
ENSBTAG00000002582	1	0	5	8	5	3	1	4	1	0	8	8	0	4	2	4	6	5	4	0	6	4	3	3
ENSBTAG00000002583	1	3	4	1	0	3	3	5	6	2	10	2	0	2	1	4	4	3	1	4	4	4	6	0
ENSBTAG00000002585	10	14	9	14	25	21	15	18	16	30	34	13	7	12	13	6	3	1	6	2	6	0	4	1
ENSBTAG00000002586	1078	1018	988	1196	1180	967	1039	1274	1271	1321	1273	1006	873	1014	785	973	659	395	801	572	1079	601	539	607
ENSBTAG00000002590	461	433	515	448	507	372	439	591	475	473	441	566	540	529	467	452	405	428	390	537	495	367	384	408
ENSBTAG00000002591	204	163	196	250	219	193	211	350	259	275	257	259	262	266	257	249	275	184	280	285	265	247	232	320
ENSBTAG00000002593	0	0	1	0	1	0	0	0	0	1	0	1	0	0	0	0	0	0	0	0	0	1	0	0
ENSBTAG00000002594	70	131	101	112	110	117	94	190	125	166	133	148	143	139	67	123	58	70	117	88	102	85	86	77
ENSBTAG00000002595	1	7	9	23	9	8	10	10	0	1	11	82	1	5	4	6	3	6	4	3	4	5	3	14
ENSBTAG00000002596	3	9	7	17	7	11	6	28	3	13	14	7	9	9	21	37	17	2	8	5	10	8	6	45
ENSBTAG00000002599	726	726	747	913	842	832	589	727	790	511	660	776	1295	1302	820	967	892	733	1079	1010	1304	633	996	854
ENSBTAG00000002600	355	376	365	535	452	426	334	417	323	168	346	227	802	767	504	410	541	329	588	395	723	404	459	331
ENSBTAG00000002603	930	1095	1191	1274	1252	954	1065	1555	1242	847	741	779	1724	1553	1568	1117	1236	1055	1354	1033	1727	1231	884	1301
ENSBTAG00000002604	0	0	0	0	0	0	0	0	0	0	0	0	0	0	0	0	0	0	1	0	0	0	0	0
ENSBTAG00000002605	177	257	236	336	260	190	199	371	476	348	231	499	266	260	340	248	178	121	179	286	337	186	192	215
ENSBTAG00000002606	577	540	510	633	675	671	564	336	412	438	418	545	516	711	404	414	563	325	439	333	586	304	434	325
ENSBTAG00000002608	533	491	454	547	450	443	459	717	581	936	685	688	517	595	384	463	397	190	394	336	622	386	396	256
ENSBTAG00000002609	0	0	0	0	0	0	0	1	0	0	0	0	0	0	1	0	0	0	0	0	0	0	0	0
ENSBTAG00000002610	1855	1887	3813	4391	5468	2538	3887	3004	3017	2911	2058	2668	1561	2346	2024	2094	2894	1204	2079	1513	2169	1690	1479	1663
ENSBTAG00000002612	102	99	105	122	128	119	127	147	126	92	103	125	104	143	92	104	93	73	112	82	126	79	92	100
ENSBTAG00000002613	37	36	34	51	45	39	61	59	46	37	41	28	57	43	23	59	59	22	43	40	72	46	37	46
ENSBTAG00000002614	309	232	260	336	255	323	234	265	241	165	253	247	390	489	245	299	223	143	337	139	404	195	169	117
ENSBTAG00000002615	131	308	297	133	111	181	232	185	154	146	243	177	122	198	371	182	85	140	121	80	146	64	69	92
ENSBTAG00000002616	89	88	125	118	103	86	102	195	161	233	181	159	90	90	70	104	72	36	71	64	111	56	69	64
ENSBTAG00000002620	0	1	0	2	0	0	0	5	1	1	0	0	8	2	0	4	3	4	2	0	7	4	1	3
ENSBTAG00000002623	22	13	16	32	18	14	11	54	23	15	23	16	9	14	43	80	24	0	20	3	36	5	12	64
ENSBTAG00000002624	4285	4767	4080	4589	3688	5206	3242	3305	4582	3085	4922	3410	3384	4902	3427	5369	3341	3772	4319	2286	4920	2777	3804	3943
ENSBTAG00000002625	596	633	486	637	421	516	526	673	551	551	592	592	395	647	420	546	330	232	490	281	559	291	335	296
ENSBTAG00000002626	83	85	56	116	70	73	105	171	112	135	115	114	106	108	67	68	88	27	73	82	93	60	55	32
ENSBTAG00000002627	444	474	494	598	488	581	370	920	757	594	549	577	541	741	490	494	334	134	574	241	760	309	338	193
ENSBTAG00000002628	1836	1560	1288	1864	1530	1499	1175	2389	2125	2692	2277	2531	2658	2311	1714	2068	1904	1569	2001	2975	2650	1945	2082	2196
ENSBTAG00000002629	2	0	2	4	2	3	1	5	1	0	0	0	2	0	1	0	0	1	1	0	1	0	0	0
ENSBTAG00000002630	1950	633	885	989	726	757	782	619	785	549	944	800	1907	985	724	858	1070	918	914	1574	1154	683	847	894
ENSBTAG00000002631	3	9	1	3	0	5	6	3	7	5	7	3	4	4	1	2	3	3	0	4	7	2	2	1
ENSBTAG00000002632	0	0	0	0	0	0	0	0	0	0	0	0	0	0	0	0	0	0	0	0	0	0	0	0
ENSBTAG00000002633	323	302	260	346	176	172	213	523	384	469	436	462	298	301	238	281	221	102	215	371	319	187	222	320
ENSBTAG00000002634	566	602	566	655	607	591	578	947	822	1053	921	890	699	586	534	510	547	378	496	631	684	512	457	458
ENSBTAG00000002635	1	0	2	2	4	0	3	1	2	2	2	1	3	0	0	1	1	0	0	1	3	2	0	0
ENSBTAG00000002639	567	604	681	762	564	598	727	516	522	535	661	611	314	475	252	460	419	112	358	351	266	234	445	385
ENSBTAG00000002640	258	259	196	317	235	244	230	332	278	260	477	510	271	272	226	239	303	176	251	259	286	228	267	252
ENSBTAG00000002641	413	398	476	417	416	410	378	522	414	450	493	409	548	356	308	363	399	210	298	351	467	339	426	472
ENSBTAG00000002642	0	0	0	0	0	0	0	0	0	0	0	0	0	0	1	1	0	0	0	0	0	0	0	0
ENSBTAG00000002643	735	664	810	760	733	684	629	650	459	511	494	361	1667	1087	811	779	957	1156	1006	1764	1259	930	815	897
ENSBTAG00000002644	3200	2554	2802	3572	3177	3551	2044	1881	2067	2814	2265	2333	4759	3518	2519	1751	2581	2041	2227	3503	2016	1627	1732	701
ENSBTAG00000002645	329	279	323	328	278	286	258	329	250	257	359	288	325	309	175	289	244	162	267	300	253	174	288	204
ENSBTAG00000002646	646	654	660	729	608	629	612	744	768	747	720	730	547	776	475	581	441	368	613	364	707	411	453	377
ENSBTAG00000002647	6	10	20	16	19	13	13	46	12	25	21	17	19	21	15	38	20	10	19	12	20	11	13	40
ENSBTAG00000002648	2400	2218	2822	2625	2623	2907	1920	3440	2973	3244	3425	2767	3397	3026	3268	2651	3366	2711	2355	4232	4137	3831	2693	3792
ENSBTAG00000002650	305	345	423	330	299	331	371	514	483	452	555	411	289	304	264	284	282	228	284	303	363	275	275	344
ENSBTAG00000002651	23	24	31	26	15	10	20	53	14	12	20	29	12	34	7	21	21	4	17	12	13	16	9	11
ENSBTAG00000002654	1545	1217	1339	1480	1145	1180	1284	1589	1289	1200	1173	1448	1567	1452	1247	1315	1426	1056	1371	1566	1681	1387	1318	1676
ENSBTAG00000002655	39	6	80	44	47	71	49	116	59	50	101	65	69	28	15	8	37	82	95	104	133	55	76	52
ENSBTAG00000002657	1010	928	1057	1107	1042	944	845	1004	937	1178	1281	1029	921	981	583	1022	803	575	827	994	820	594	964	791
ENSBTAG00000002658	219	159	180	135	180	164	158	152	181	217	200	196	184	233	155	116	106	86	156	150	204	162	116	102
ENSBTAG00000002660	118	98	111	95	99	88	91	123	94	95	125	95	146	161	77	80	82	80	99	138	164	76	85	74
ENSBTAG00000002661	0	0	0	4	3	2	0	2	3	1	3	1	2	0	0	0	0	0	0	0	2	3	0	0
ENSBTAG00000002663	292	321	300	272	251	248	189	241	203	306	212	301	139	212	135	183	117	79	125	120	171	77	138	92
ENSBTAG00000002664	0	1	6	2	1	0	0	2	4	0	2	1	1	0	1	0	0	1	0	2	2	1	0	0
ENSBTAG00000002668	12	18	15	31	17	9	17	40	31	36	17	21	29	36	31	38	25	29	25	14	47	28	13	23
ENSBTAG00000002669	136	74	98	142	153	149	251	272	207	322	250	229	217	247	219	185	185	226	233	335	294	181	181	133
ENSBTAG00000002670	82	58	71	92	91	122	140	191	158	197	136	164	151	146	143	125	132	185	160	292	191	97	98	88
ENSBTAG00000002673	21	17	7	16	14	14	17	12	13	17	25	20	31	17	13	23	18	25	9	40	25	10	31	17
ENSBTAG00000002674	0	0	1	1	0	2	1	0	0	0	0	1	0	4	1	0	1	1	0	3	4	4	2	0
ENSBTAG00000002675	0	0	0	2	0	0	0	0	0	0	0	1	0	0	0	2	0	0	0	2	0	0	1	2
ENSBTAG00000002676	1255	1102	1135	1082	1004	929	1069	1120	1191	1145	1204	1073	1335	1105	806	899	910	839	834	1155	1148	851	988	765
ENSBTAG00000002678	93	74	103	114	104	162	95	162	125	162	136	118	154	157	85	135	113	108	126	166	156	96	91	98
ENSBTAG00000002679	0	0	0	0	0	0	0	0	0	0	0	0	0	0	0	0	0	0	0	0	0	0	0	0
ENSBTAG00000002680	17	7	29	16	24	9	7	18	27	35	40	41	6	7	5	10	9	1	9	2	8	5	0	3
ENSBTAG00000002682	130	140	154	124	118	100	154	134	137	151	157	144	70	61	64	68	67	43	48	102	87	59	63	52
ENSBTAG00000002683	133	161	128	179	122	104	151	348	261	286	284	301	238	198	157	132	163	100	153	280	266	175	108	181
ENSBTAG00000002685	812	781	799	795	679	647	647	668	716	560	789	720	962	969	567	775	743	690	841	1235	954	766	799	666
ENSBTAG00000002686	0	0	0	0	0	0	0	0	0	0	0	0	0	0	0	0	0	0	0	0	0	0	0	0
ENSBTAG00000002687	32	56	37	49	37	55	47	72	76	123	112	125	49	40	45	31	33	24	31	33	75	19	25	19
ENSBTAG00000002688	5677	6419	4054	7009	5941	5018	4091	6565	7534	8747	6018	6652	4920	5620	4683	3030	3086	1782	2941	3756	4634	2661	2512	1728
ENSBTAG00000002689	1205	1233	1205	1439	1236	1196	1083	1901	1673	1491	1232	1446	1412	1600	1473	1226	1329	1162	1342	1551	1700	1278	1016	1199
ENSBTAG00000002690	736	807	838	860	855	783	784	902	820	945	924	929	606	944	598	850	560	342	724	489	693	451	564	534
ENSBTAG00000002691	2	2	1	1	0	2	4	11	4	3	2	0	3	6	1	2	2	2	1	3	5	8	4	6
ENSBTAG00000002693	608	660	824	942	675	804	587	1093	814	778	664	714	1164	1242	966	857	860	840	898	1081	1190	923	738	986
ENSBTAG00000002695	2	10	2	4	2	0	2	6	4	1	5	2	6	1	0	1	5	3	1	1	3	0	2	1
ENSBTAG00000002697	304	329	320	368	288	274	307	616	427	527	537	544	340	367	296	353	313	206	241	341	498	306	273	270
ENSBTAG00000002698	585	943	570	615	464	760	578	407	445	470	612	415	587	1029	339	555	381	346	581	496	443	288	564	314
ENSBTAG00000002699	47	37	29	65	61	66	57	127	98	107	96	83	111	90	48	116	54	66	51	52	156	108	69	60
ENSBTAG00000002700	0	0	0	0	0	0	0	0	0	0	0	0	0	0	0	0	0	0	0	0	0	0	0	0
ENSBTAG00000002701	2	4	4	1	3	3	3	0	1	0	4	1	1	0	1	1	2	1	3	1	3	1	1	1
ENSBTAG00000002702	170	85	101	168	69	107	92	68	71	49	108	101	109	114	49	58	65	33	94	68	94	35	56	77
ENSBTAG00000002703	343	464	311	354	330	318	332	484	439	493	422	424	273	356	289	283	216	130	249	173	338	233	181	188
ENSBTAG00000002704	416	476	495	466	398	406	423	425	343	385	368	385	413	343	285	264	280	273	331	395	346	236	265	237
ENSBTAG00000002705	16	14	29	19	9	11	22	17	18	15	12	5	26	10	7	10	10	16	14	24	25	21	11	30
ENSBTAG00000002706	73	72	152	113	171	85	102	120	138	105	117	115	98	109	139	88	170	87	79	149	126	106	100	91
ENSBTAG00000002707	354	326	438	381	287	266	375	375	351	332	267	282	363	268	237	315	245	289	201	375	323	234	187	217
ENSBTAG00000002708	359	315	391	462	333	334	302	419	361	324	305	291	319	411	327	329	282	205	276	275	385	280	187	250
ENSBTAG00000002709	348	372	335	383	310	349	352	534	428	608	592	560	327	346	206	286	246	170	305	338	308	213	266	270
ENSBTAG00000002710	10	6	7	11	7	10	9	11	7	8	7	6	6	15	6	9	12	11	19	14	10	8	10	13
ENSBTAG00000002712	203	184	230	274	226	197	140	271	182	215	187	229	392	322	285	219	341	243	337	418	311	296	316	333
ENSBTAG00000002714	31	67	57	65	159	150	92	106	82	169	90	51	59	73	145	42	32	15	39	24	61	32	26	13
ENSBTAG00000002715	367	379	411	405	369	381	309	510	401	409	399	505	458	386	293	348	396	333	364	482	416	320	340	419
ENSBTAG00000002716	387	463	387	335	374	436	249	396	395	511	504	426	290	594	429	366	338	294	486	375	381	325	416	495
ENSBTAG00000002717	0	0	0	0	0	0	3	1	0	0	0	0	2	0	0	0	0	0	0	0	0	0	0	1
ENSBTAG00000002718	280	254	285	267	221	280	231	301	244	305	314	372	231	235	161	223	203	136	222	205	201	183	261	246
ENSBTAG00000002719	14	7	6	9	10	9	10	23	14	16	26	13	41	38	29	27	27	34	27	35	32	31	31	27
ENSBTAG00000002720	567	569	507	663	504	573	483	795	799	725	625	666	842	867	683	652	649	549	675	525	988	617	529	542
ENSBTAG00000002721	2748	2086	1715	2236	2017	2103	1818	1383	1349	1247	1265	1470	2499	2288	1617	1528	1702	936	1676	1453	2257	1236	1457	1154
ENSBTAG00000002724	15	40	23	30	26	19	21	14	17	9	15	7	22	31	15	15	8	3	22	8	18	5	3	3
ENSBTAG00000002725	287	222	230	256	215	237	279	228	243	213	229	216	149	217	109	173	115	56	148	109	189	73	108	86
ENSBTAG00000002726	754	821	729	825	718	746	773	1044	929	841	760	851	545	721	547	784	457	374	651	364	723	456	472	466
ENSBTAG00000002727	638	731	789	794	594	601	803	745	745	541	693	553	950	782	484	693	526	550	744	989	812	474	473	478
ENSBTAG00000002728	2346	2379	2027	2163	1964	1997	2054	1998	1886	1677	1984	1928	2172	2184	1499	1922	1504	1283	1961	1973	2227	1154	1768	1742
ENSBTAG00000002730	201	266	230	258	276	283	160	281	326	341	256	294	334	433	257	287	278	232	350	311	354	232	246	202
ENSBTAG00000002733	19	12	27	33	25	38	20	17	27	41	32	59	60	16	38	31	11	33	36	23	22	27	17	41
ENSBTAG00000002734	1480	1376	1593	1492	1342	1351	1252	1673	1516	1598	1791	1562	1503	1415	1457	1513	1531	1348	1305	1910	1663	1352	1380	1533
ENSBTAG00000002735	217	147	201	220	197	233	147	338	256	277	290	253	305	217	238	237	248	290	221	336	248	286	247	287
ENSBTAG00000002736	209	161	170	184	180	194	200	218	193	195	230	226	282	227	138	195	166	152	203	239	254	155	164	196
ENSBTAG00000002737	3	3	7	2	7	3	6	1	2	4	8	1	1	7	3	0	2	1	1	4	2	7	2	6
ENSBTAG00000002738	73	69	80	76	65	96	54	214	108	179	190	172	132	94	91	110	63	65	58	111	101	73	99	60
ENSBTAG00000002739	29	29	29	29	32	26	28	60	65	63	80	62	35	44	27	32	26	13	34	33	27	30	15	6
ENSBTAG00000002741	0	0	0	0	0	0	0	0	0	0	0	0	0	0	0	0	0	0	0	0	0	0	0	0
ENSBTAG00000002742	174	139	177	158	210	235	225	262	236	235	279	204	309	369	253	332	287	182	267	232	480	281	285	247
ENSBTAG00000002743	467	506	519	568	489	460	403	547	493	353	393	381	731	564	460	415	611	587	577	729	682	576	587	619
ENSBTAG00000002744	72	53	223	129	61	73	69	142	92	123	105	165	44	44	50	51	36	16	23	21	53	27	23	56
ENSBTAG00000002745	787	856	984	857	783	802	852	1101	1002	950	780	818	575	698	701	739	643	600	580	807	835	726	548	660
ENSBTAG00000002746	504	573	429	573	555	430	361	564	551	412	384	540	615	662	447	440	353	319	437	370	797	450	299	415
ENSBTAG00000002747	897	767	411	803	904	923	600	461	730	864	572	1256	416	489	324	362	316	543	360	319	369	260	205	384
ENSBTAG00000002748	235	283	304	268	295	273	253	355	367	282	337	237	372	228	223	256	224	215	222	348	306	201	200	238
ENSBTAG00000002749	76	67	29	115	93	161	25	63	28	106	138	143	713	1143	146	485	222	482	239	399	248	559	671	524
ENSBTAG00000002750	422	444	508	521	416	536	384	638	532	440	421	452	398	600	411	479	321	286	474	347	490	337	386	358
ENSBTAG00000002751	0	0	1	1	2	0	0	3	1	3	2	1	1	1	1	1	1	1	0	1	0	1	0	0
ENSBTAG00000002755	1537	1782	1380	1536	1419	1728	1511	2032	2266	1686	1851	1903	2047	2130	1357	1805	1170	908	1479	898	1830	853	664	685
ENSBTAG00000002756	7	6	10	8	4	9	17	23	13	15	7	11	17	18	15	20	4	8	7	8	30	12	6	15
ENSBTAG00000002757	0	0	0	0	0	0	0	0	0	0	0	0	0	0	0	0	0	0	0	0	0	0	0	0
ENSBTAG00000002758	297	395	444	378	294	267	176	1196	739	1334	714	881	321	254	245	183	207	125	188	274	329	152	152	144
ENSBTAG00000002763	683	655	676	691	575	572	612	535	510	606	620	520	824	583	460	512	648	454	499	847	677	452	595	587
ENSBTAG00000002764	188	127	172	266	219	157	137	220	98	101	179	97	506	262	258	271	490	313	347	644	284	336	324	257
ENSBTAG00000002765	1	0	0	0	0	0	0	1	0	0	0	0	0	1	0	0	0	0	0	0	0	0	0	0
ENSBTAG00000002767	43	23	34	36	38	33	26	75	64	41	56	64	27	54	20	41	30	8	16	11	34	22	17	32
ENSBTAG00000002768	122	197	163	149	137	122	146	247	243	198	252	194	145	141	118	145	105	74	142	139	150	119	92	96
ENSBTAG00000002769	1425	1343	1312	1193	1308	1147	1183	1154	1069	1225	1257	1229	926	1027	852	890	846	536	766	844	1009	652	804	829
ENSBTAG00000002770	771	921	833	1131	885	851	1033	2129	1726	1965	2165	2192	1120	1031	711	842	828	575	810	1394	1486	726	713	622
ENSBTAG00000002772	6	2	0	1	2	1	1	4	5	5	13	5	9	2	6	2	2	4	2	1	2	3	2	2
ENSBTAG00000002773	0	1	3	4	2	1	1	5	2	1	6	2	4	9	12	23	15	2	15	6	6	4	4	26
ENSBTAG00000002774	497	411	340	385	365	298	342	338	307	293	394	296	887	448	394	424	376	623	470	1024	526	348	414	419
ENSBTAG00000002775	0	0	0	0	0	0	2	0	0	0	1	0	0	1	1	1	1	2	0	1	1	0	0	1
ENSBTAG00000002778	1599	1559	1493	1432	1340	1363	1602	1654	1534	1398	1727	1504	1422	1457	1140	1340	1200	1056	1239	1417	1412	955	1084	1198
ENSBTAG00000002779	0	0	0	0	0	0	0	0	0	0	0	0	0	0	0	0	0	0	0	0	0	0	0	0
ENSBTAG00000002781	3	18	8	16	17	16	11	15	20	23	26	15	21	17	23	23	9	18	19	25	30	11	9	18
ENSBTAG00000002782	511	507	445	458	445	453	506	360	308	377	451	392	481	453	187	324	305	247	330	511	370	244	337	256
ENSBTAG00000002783	1633	1894	1030	1498	2122	2607	1390	1372	1549	1772	1891	2090	1238	2110	798	1180	894	320	1106	601	1059	793	1041	852
ENSBTAG00000002784	1738	1688	1928	2009	1602	2072	1551	2486	2277	1885	1850	1905	1901	2420	1735	1918	1796	1294	1908	1948	2191	1669	1662	1811
ENSBTAG00000002786	13	4	2	15	13	12	3	31	4	48	97	23	21	12	43	39	16	14	21	32	24	39	57	31
ENSBTAG00000002788	5	8	6	6	4	4	5	35	9	13	14	14	16	23	9	15	16	3	5	17	14	10	5	10
ENSBTAG00000002791	1591	1719	1703	1530	1257	1268	1732	993	1116	1222	1531	1349	624	968	495	829	603	333	651	626	620	401	805	615
ENSBTAG00000002792	238	424	473	266	335	462	347	456	474	977	823	528	210	303	196	300	167	161	257	231	287	183	179	126
ENSBTAG00000002795	974	1023	997	1174	872	915	813	1380	903	737	820	841	1478	1183	828	991	1095	575	841	709	1231	887	620	843
ENSBTAG00000002796	22	16	34	36	28	20	21	32	18	10	25	23	14	20	11	12	23	5	8	12	6	15	8	16
ENSBTAG00000002798	471	484	679	554	493	540	555	465	560	494	540	643	544	531	420	457	463	337	376	627	436	445	438	526
ENSBTAG00000002799	24	10	19	20	11	8	19	10	9	8	9	4	36	15	15	9	23	16	20	36	22	15	11	8
ENSBTAG00000002803	50	51	13	20	24	32	6	7	25	13	21	38	53	74	12	72	21	5	40	18	6	2	3	0
ENSBTAG00000002804	752	821	997	815	887	575	1049	1962	1369	1432	2344	1973	1214	1112	526	681	816	460	806	1316	825	807	833	471
ENSBTAG00000002805	0	0	0	0	0	0	0	0	0	0	0	0	0	0	0	1	0	0	0	0	0	0	0	0
ENSBTAG00000002808	756	978	1112	882	839	771	653	1281	1037	847	786	800	900	1145	842	835	690	499	725	650	930	666	587	702
ENSBTAG00000002809	90	93	90	123	95	106	86	91	69	84	80	61	239	133	78	107	99	100	133	197	127	98	140	100
ENSBTAG00000002810	319	286	322	288	279	271	290	322	309	365	361	288	347	274	256	255	286	174	257	403	299	205	289	226
ENSBTAG00000002813	765	718	726	924	1329	1139	604	1305	967	897	784	880	2187	1714	1065	1342	1554	1270	1475	1410	2038	1089	870	751
ENSBTAG00000002816	26	12	21	33	39	25	27	70	49	58	52	66	60	81	52	53	33	37	39	92	66	47	36	36
ENSBTAG00000002817	46	38	36	37	36	45	19	104	95	66	92	80	83	76	53	78	56	60	50	98	124	55	70	74
ENSBTAG00000002820	1269	1228	1202	1399	1373	1312	1009	1343	1325	1298	1240	1319	1520	1502	1120	1267	1181	939	1221	1239	1547	1234	1235	1274
ENSBTAG00000002821	5372	2005	4394	2376	6373	3376	2536	3612	3611	4949	4528	5122	4625	3800	1880	2624	3323	1506	1728	2127	2012	3860	1555	3626
ENSBTAG00000002822	3	4	5	8	6	16	6	8	7	5	4	3	15	5	9	6	25	7	7	7	13	14	12	9
ENSBTAG00000002823	1010	700	852	1097	1084	942	740	1084	1245	1155	1098	801	1350	1173	796	717	842	987	949	1034	1433	789	796	1062
ENSBTAG00000002824	2	0	3	2	2	2	0	3	3	3	1	1	0	2	1	0	3	4	1	2	6	1	1	6
ENSBTAG00000002826	3	3	4	5	0	5	5	10	2	4	4	8	9	13	6	14	4	2	6	4	14	7	4	24
ENSBTAG00000002827	193	206	271	231	189	194	246	328	238	237	210	206	230	179	246	186	255	214	180	284	254	235	160	244
ENSBTAG00000002828	1510	1375	1519	1539	1456	1358	1317	1311	1377	1655	1559	1541	885	1170	832	913	855	559	871	1043	892	659	915	859
ENSBTAG00000002829	1715	1991	1954	1867	1659	1762	2008	2291	2146	2003	1991	1947	1209	1418	1168	1325	1229	899	1161	1260	1537	1091	1191	1027
ENSBTAG00000002830	1329	1465	1426	1458	1218	1312	1350	1408	1263	1236	1663	1375	2087	1655	1145	1324	1449	1443	1399	2448	1817	1138	1309	1303
ENSBTAG00000002833	446	389	448	371	440	419	421	504	440	442	446	413	456	445	395	317	244	321	385	314	409	298	232	280
ENSBTAG00000002834	1447	1577	1482	2141	2322	2184	1346	1745	1856	2541	1837	1113	1421	2381	1802	1758	1398	1069	2014	2624	2013	1463	1735	1563
ENSBTAG00000002835	812	690	661	818	716	673	1070	943	862	775	667	956	669	841	691	1077	521	355	751	497	1172	496	446	523
ENSBTAG00000002836	422	525	457	354	329	293	452	310	382	359	375	348	164	330	172	291	216	128	249	250	207	138	237	287
ENSBTAG00000002837	96	94	115	92	92	104	97	113	116	149	151	122	124	120	78	102	76	91	72	77	91	72	98	85
ENSBTAG00000002842	248	195	226	274	225	301	284	397	282	370	371	318	221	246	159	262	264	147	235	213	228	178	185	182
ENSBTAG00000002843	163	140	151	198	198	260	111	359	303	234	204	227	226	239	214	157	212	156	150	151	228	176	209	171
ENSBTAG00000002844	41	46	63	64	40	34	41	54	52	53	48	61	49	54	43	34	28	25	36	64	61	32	41	42
ENSBTAG00000002845	6	1	1	1	1	3	0	3	1	3	3	3	2	2	3	7	5	1	4	2	1	1	4	11
ENSBTAG00000002846	170	171	230	226	181	215	142	338	335	280	318	284	323	331	222	285	225	159	250	288	347	214	193	333
ENSBTAG00000002847	670	570	651	780	700	686	511	692	526	528	618	513	1130	720	625	750	936	761	737	1350	821	690	1011	855
ENSBTAG00000002848	57	55	61	76	45	55	53	91	94	101	77	98	68	74	52	46	50	36	53	83	70	58	42	43
ENSBTAG00000002849	0	7	2	14	5	8	13	7	7	5	6	8	3	0	2	6	3	1	3	1	0	2	2	1
ENSBTAG00000002850	0	0	2	11	6	1	4	1	0	2	2	8	3	2	4	2	3	2	0	2	2	3	1	5
ENSBTAG00000002851	0	0	0	0	0	0	0	0	0	0	0	0	0	0	0	0	0	0	0	2	0	0	0	1
ENSBTAG00000002853	11628	10762	9919	10111	8448	9150	7146	8643	9601	9671	9348	12463	8537	9843	6781	11049	8443	5385	8629	9700	8566	6033	9977	6914
ENSBTAG00000002854	300	287	297	355	338	335	286	452	376	380	428	331	787	533	381	450	395	477	382	826	610	390	357	378
ENSBTAG00000002855	0	0	0	2	3	4	2	0	1	2	3	1	3	12	5	3	4	0	7	6	6	7	4	2
ENSBTAG00000002856	0	1	0	0	1	0	0	0	0	0	0	0	0	1	0	0	1	0	1	0	1	1	0	0
ENSBTAG00000002858	10	16	9	14	17	12	11	16	14	23	15	10	15	42	15	30	25	25	23	14	22	19	29	33
ENSBTAG00000002859	6	2	4	5	3	8	2	20	7	6	4	4	1	3	14	21	6	3	6	2	3	4	5	29
ENSBTAG00000002863	1570	1802	1974	2357	1785	1923	1967	2370	2152	1718	2014	2196	1640	2188	1947	1957	1999	1741	1918	2070	2130	1624	1748	1997
ENSBTAG00000002865	2	4	0	8	3	5	4	22	6	7	6	4	10	9	6	6	1	3	10	18	9	7	9	2
ENSBTAG00000002866	221	211	249	222	228	260	244	257	220	223	216	216	242	367	202	245	181	133	232	264	243	169	186	193
ENSBTAG00000002868	0	0	0	0	0	0	0	0	0	0	0	0	0	0	0	0	0	0	0	0	0	0	0	0
ENSBTAG00000002869	265	396	241	447	307	314	287	357	401	418	433	537	162	360	340	262	263	180	184	195	302	213	231	228
ENSBTAG00000002871	730	643	724	750	700	705	672	876	781	738	834	781	929	855	874	815	959	852	764	1215	954	865	817	1011
ENSBTAG00000002874	397	341	508	486	332	330	387	710	475	472	453	446	404	417	370	414	361	265	361	434	467	386	315	456
ENSBTAG00000002878	114	136	158	261	173	161	126	233	226	180	172	152	252	181	174	108	160	264	93	287	227	215	141	154
ENSBTAG00000002879	119	99	142	115	103	101	122	194	166	156	184	221	151	134	107	127	104	75	107	141	164	108	84	88
ENSBTAG00000002880	1957	3320	2638	2036	2070	1851	2884	1422	1096	1727	1511	1799	1305	1437	1220	1186	736	642	1182	913	757	431	590	576
ENSBTAG00000002881	196	184	157	194	160	168	116	301	215	215	210	250	278	202	213	177	208	218	168	283	293	190	152	201
ENSBTAG00000002882	21	11	14	21	27	22	18	40	32	50	34	29	46	59	40	50	23	23	30	21	79	31	33	38
ENSBTAG00000002883	479	476	500	461	396	429	522	293	302	476	465	490	373	410	265	295	331	213	278	302	313	215	266	214
ENSBTAG00000002885	16	15	31	30	25	33	22	110	25	37	78	38	24	46	19	25	16	13	26	14	36	18	12	5
ENSBTAG00000002887	0	0	2	0	0	0	0	0	0	0	0	0	0	0	0	0	0	0	0	0	0	0	0	0
ENSBTAG00000002888	42	41	31	49	45	36	35	72	65	89	75	93	49	45	15	44	29	14	37	18	41	20	29	15
ENSBTAG00000002890	1577	1576	1402	1533	1200	1187	1373	1390	1046	996	1207	1199	2035	1357	1281	1044	1470	1235	1143	1974	1609	1211	1156	1318
ENSBTAG00000002891	0	1	1	0	0	0	0	0	0	0	0	0	0	0	0	0	0	0	1	0	0	0	0	0
ENSBTAG00000002894	5	1	8	6	10	7	7	38	7	20	10	27	26	19	15	22	17	4	16	25	28	20	18	11
ENSBTAG00000002895	0	0	0	0	0	0	0	0	0	0	0	0	0	0	0	0	0	0	0	0	0	0	0	0
ENSBTAG00000002896	1121	1295	1108	1195	1074	989	1035	675	709	1007	845	929	595	770	774	555	937	296	516	647	588	704	688	506
ENSBTAG00000002898	7317	5168	7086	6147	8539	7622	4907	3372	4762	4500	4560	5607	11726	12713	7713	7448	8066	11049	8334	11296	9193	6117	8718	10450
ENSBTAG00000002900	1015	847	963	976	1027	950	889	1367	1417	1499	1289	1451	1015	1189	785	1123	826	471	840	930	1201	881	868	902
ENSBTAG00000002902	1283	1342	1288	1138	1216	999	1392	866	1181	1277	1263	1130	622	830	550	824	446	246	595	293	663	338	395	297
ENSBTAG00000002904	86	93	84	105	74	72	75	93	102	81	111	90	86	66	78	98	73	69	68	202	78	72	95	86
ENSBTAG00000002907	799	676	673	793	710	595	747	809	766	561	669	735	658	609	508	489	514	382	470	547	553	424	452	535
ENSBTAG00000002908	0	1	0	0	2	0	1	0	1	1	1	1	0	1	2	0	0	0	0	0	1	2	0	2
ENSBTAG00000002910	414	452	401	467	429	745	377	504	503	318	673	324	692	537	572	508	525	652	374	481	546	475	793	404
ENSBTAG00000002912	6	7	10	7	7	7	6	16	21	16	21	68	9	7	9	8	3	4	2	11	10	18	8	14
ENSBTAG00000002913	0	0	0	0	0	0	0	0	0	0	0	0	0	0	0	0	0	0	0	0	0	0	0	0
ENSBTAG00000002914	175	181	166	220	150	130	195	556	339	409	426	420	532	340	210	289	278	261	250	437	462	313	306	200
ENSBTAG00000002915	16	19	16	34	20	18	10	18	21	33	25	8	5	23	7	7	8	2	8	4	10	4	6	2
ENSBTAG00000002917	237	168	304	299	194	269	246	361	285	208	204	219	407	291	244	355	267	189	310	271	422	279	301	325
ENSBTAG00000002918	143	136	87	157	139	121	106	154	141	99	158	78	232	249	121	140	145	123	178	135	242	125	154	111
ENSBTAG00000002919	14	8	8	10	13	13	8	4	3	10	15	4	41	26	13	19	22	22	20	31	9	14	15	9
ENSBTAG00000002920	600	511	460	648	566	456	476	454	451	529	551	571	770	910	575	650	596	556	658	658	846	584	559	539
ENSBTAG00000002921	153	225	177	209	127	140	142	305	224	185	177	179	266	193	211	163	166	163	178	235	263	190	161	204
ENSBTAG00000002922	620	972	592	770	474	609	802	364	411	373	431	720	233	464	127	453	240	69	400	346	146	50	370	509
ENSBTAG00000002923	11	11	19	11	13	15	16	77	10	34	51	7	33	60	34	81	21	16	46	22	56	29	33	76
ENSBTAG00000002924	1650	896	1077	1422	1021	1369	1149	1056	1327	969	1492	1551	2093	1642	766	1104	1705	1175	1033	1599	2504	1707	1639	1498
ENSBTAG00000002928	2	1	0	4	2	6	1	2	7	1	0	0	4	3	3	0	6	2	1	2	4	2	10	0
ENSBTAG00000002929	6	5	2	4	7	2	2	4	0	4	5	1	6	7	26	24	5	4	5	5	7	9	5	27
ENSBTAG00000002931	1030	906	1578	1784	1011	1160	1365	1145	1163	649	887	988	1205	1550	1203	1151	1165	1163	1210	1042	952	737	540	861
ENSBTAG00000002934	0	0	0	1	0	1	1	0	0	0	0	0	0	0	0	0	0	0	0	0	1	0	0	0
ENSBTAG00000002935	460	454	449	444	379	383	439	462	474	372	527	502	386	370	206	270	289	218	303	316	329	209	227	212
ENSBTAG00000002936	38	30	44	43	58	38	32	103	85	102	105	101	81	57	65	25	63	32	42	90	80	68	27	32
ENSBTAG00000002937	5	1	0	1	2	5	1	10	4	2	10	7	8	7	51	99	37	4	21	8	28	8	36	275
ENSBTAG00000002938	1316	1307	1316	1127	1080	949	1297	1129	745	837	952	1029	522	501	417	366	443	236	308	287	261	217	309	699
ENSBTAG00000002939	1275	963	1185	1019	818	768	768	684	735	1146	1008	949	415	607	315	581	548	294	434	520	466	323	466	407
ENSBTAG00000002940	1	3	9	0	0	2	1	1	3	0	0	0	0	0	1	0	1	1	1	0	0	0	1	0
ENSBTAG00000002941	95	80	79	105	92	59	74	301	150	167	135	147	242	146	125	155	130	107	114	346	253	123	115	131
ENSBTAG00000002942	12	3	6	4	5	8	8	10	7	18	11	20	11	15	7	7	5	1	6	2	10	6	2	5
ENSBTAG00000002943	1	3	3	4	5	2	6	6	3	4	2	7	3	3	0	3	4	1	3	3	1	2	3	3
ENSBTAG00000002944	2727	2307	2760	3885	2624	3383	3239	4233	4127	3388	3248	3780	3950	3761	3852	3549	4576	2790	2530	4525	4991	4318	3840	3898
ENSBTAG00000002947	28	17	16	48	12	15	17	134	14	25	40	21	17	30	56	97	39	9	34	19	36	22	23	87
ENSBTAG00000002948	1939	2432	1984	1562	1610	1418	1825	1463	1725	1655	1735	1756	1154	1333	797	1050	747	556	945	870	1117	605	772	881
ENSBTAG00000002949	407	414	433	335	360	418	321	263	336	331	367	331	551	509	255	410	303	179	380	283	416	243	241	250
ENSBTAG00000002950	0	0	0	0	0	0	1	0	1	0	1	0	0	0	0	0	0	0	0	0	0	0	0	0
ENSBTAG00000002951	32	36	30	45	23	23	16	93	15	30	28	24	29	52	25	46	30	13	30	25	34	31	30	66
ENSBTAG00000002952	11	7	16	15	20	10	2	11	15	7	16	10	52	36	9	19	30	22	27	23	36	10	18	24
ENSBTAG00000002953	264	275	302	304	302	313	197	480	332	340	213	323	291	389	390	321	278	282	284	254	422	362	225	307
ENSBTAG00000002955	22	18	11	30	34	20	16	24	35	25	24	16	48	59	38	34	15	25	39	22	47	22	22	15
ENSBTAG00000002956	66	67	71	67	81	64	50	120	60	65	57	50	62	86	61	63	70	33	65	68	71	43	38	56
ENSBTAG00000002959	79	87	59	115	93	86	82	137	100	131	93	129	113	126	77	73	83	37	73	83	136	80	64	88
ENSBTAG00000002960	5369	4749	5558	6568	5835	5108	5253	6592	6415	5716	5545	5732	4741	4861	5530	4981	3903	3217	4263	7381	4402	3729	3357	3526
ENSBTAG00000002962	257	221	284	290	205	175	215	388	271	242	277	259	211	130	158	179	179	122	160	238	237	156	126	208
ENSBTAG00000002963	0	0	0	0	0	0	0	0	0	0	0	0	0	0	0	0	0	0	0	0	0	0	0	0
ENSBTAG00000002964	4733	5747	5156	6281	6786	5548	5395	5490	4678	5405	5637	4758	5411	6966	4228	5279	5319	3425	4460	4792	5538	3584	3868	3822
ENSBTAG00000002965	3	1	1	0	8	6	0	3	1	0	1	4	2	2	3	2	2	5	6	9	8	3	3	6
ENSBTAG00000002966	734	647	798	681	677	591	632	801	662	622	652	591	591	662	468	534	480	310	530	486	580	433	382	470
ENSBTAG00000002970	505	434	405	525	480	414	471	565	613	577	436	575	576	650	775	462	333	253	375	306	729	295	250	311
ENSBTAG00000002971	2936	2689	2964	2929	2306	2487	2954	3013	3051	1908	2850	2479	2640	1909	2637	2529	1900	1229	1804	2055	2021	2204	1912	2945
ENSBTAG00000002972	7	15	9	19	15	20	16	38	16	14	18	33	15	21	14	26	19	10	16	8	17	15	12	47
ENSBTAG00000002973	449	407	375	564	353	519	353	479	474	332	303	384	1115	1175	661	629	597	570	762	594	874	624	413	442
[truncated: 22,617 more rows]
