# Supplementary material for: Differential Gene Expression in Longissimus Dorsi Muscle of Hanwoo Steers—New Insight in Genes Involved in Marbling Development at Younger Ages
Source: Genes (Basel). 2020 Nov 21;11(11):1381. doi: 10.3390/genes11111381 (PMC7700136; doi:10.3390/genes11111381)
Supplement: Supplementary file 1 [file genes-11-01381-s001.zip › Table S4. Gene ontology terms from all the contrasts.xlsx]

## Sheet: 18vs30
Gene ontology (GO) enrichment analysis for 18vs30 contrast
ID	Term	Description	GeneRatio	BgRatio	pvalue	p.adjust	qvalue	geneSymbol	Count
GO:0031012	Cellular component	extracellular matrix	0.097561	0.0268065	9.08259e-05	0.012534	0.0124084	VCAN,TIMP3,SERPINE1,CRISPLD2,COL12A1,ADAMTS5,F3,THBS2,RELN,CTGF,CLU,ADAMTS4	12
GO:0005615	Cellular component	extracellular space	0.146341	0.0564103	0.000149215	0.012534	0.0124084	GPX3,A2M,IL1B,LEP,THBS1,TIMP3,LOX,SERPINE1,DAG1,F3,RBP4,HP,CTGF,CLU,ADIPOQ,SSPO,CCL2,ACTC1	18
GO:0005578	Cellular component	proteinaceous extracellular matrix	0.0650407	0.016317	0.000773462	0.0433139	0.0428796	VCAN,TIMP3,CRISPLD2,COL12A1,ADAMTS5,RELN,CTGF,ADAMTS4	8
GO:0006954	Biological process	inflammatory response	0.165289	0.0290828	1.14642e-10	1.62677e-07	1.43724e-07	ADORA1,A2M,IL1B,LEP,THBS1,IRAK2,SERPINE1,AGER,CD40,F3,ACKR1,CD163,NOD2,FABP4,CYP26B1,HP,ADIPOQ,S100A12,S100A9,CCL2	20
GO:0006952	Biological process	defense response	0.206612	0.0534427	2.26489e-09	1.60694e-06	1.41973e-06	ADORA1,A2M,IL1B,LEP,THBS1,IRAK2,SERPINE1,AGER,CD40,F3,ACKR1,CD163,NOD2,FABP4,CYP26B1,HP,CFB,ADIPOQ,MX1,ISG15,SH2D1A,OAS2,S100A12,S100A9,CCL2	25
GO:0007155	Biological process	cell adhesion	0.165289	0.052697	3.46549e-06	0.00136565	0.00120655	VCAN,LEP,THBS1,SERPINE1,COL12A1,THBS2,CNTN1,LYVE1,NOD2,GCNT1,CYP26B1,SELP,RELN,CTGF,ADGRL3,ADIPOQ,ITGAL,SSPO,S100A9,CCL2	20
GO:0022610	Biological process	biological adhesion	0.165289	0.0534427	4.31381e-06	0.00136565	0.00120655	VCAN,LEP,THBS1,SERPINE1,COL12A1,THBS2,CNTN1,LYVE1,NOD2,GCNT1,CYP26B1,SELP,RELN,CTGF,ADGRL3,ADIPOQ,ITGAL,SSPO,S100A9,CCL2	20
GO:0019221	Biological process	cytokine-mediated signaling pathway	0.0909091	0.0171514	4.81202e-06	0.00136565	0.00120655	IL1B,LEP,SOCS2,IRAK2,CD40,F3,ACKR1,ADIPOQ,CISH,ACKR4,CCL2	11
GO:0034097	Biological process	response to cytokine	0.115702	0.0308228	1.5493e-05	0.00318342	0.00281255	IL1B,LEP,SOCS2,IRAK2,CD40,F3,ACKR1,ADIPOQ,MX1,CISH,ISG15,EGR1,ACKR4,CCL2	14
GO:0032874	Biological process	positive regulation of stress-activated MAPK cascade	0.0495868	0.00497141	1.79474e-05	0.00318342	0.00281255	IL1B,LEP,NOD2,CTGF,GADD45A,NCF1	6
GO:0070304	Biological process	positive regulation of stress-activated protein kinase signaling cascade	0.0495868	0.00497141	1.79474e-05	0.00318342	0.00281255	IL1B,LEP,NOD2,CTGF,GADD45A,NCF1	6
GO:0032872	Biological process	regulation of stress-activated MAPK cascade	0.0578512	0.00820283	4.17359e-05	0.00558228	0.00493193	IL1B,LEP,FOXO1,NOD2,CTGF,GADD45A,NCF1	7
GO:0070302	Biological process	regulation of stress-activated protein kinase signaling cascade	0.0578512	0.00820283	4.17359e-05	0.00558228	0.00493193	IL1B,LEP,FOXO1,NOD2,CTGF,GADD45A,NCF1	7
GO:0071345	Biological process	cellular response to cytokine stimulus	0.0991736	0.0253542	4.32735e-05	0.00558228	0.00493193	IL1B,LEP,SOCS2,IRAK2,CD40,F3,ACKR1,ADIPOQ,CISH,EGR1,ACKR4,CCL2	12
GO:0010033	Biological process	response to organic substance	0.239669	0.115088	6.96123e-05	0.00761746	0.00673001	IL1B,LEP,THBS1,SOCS2,TIMP3,IRAK2,SERPINE1,CD40,CDKN2B,F3,SCD,USP13,FOXO1,ACKR1,NOD2,HCRTR1,CHRNG,PIK3R3,CYP26B1,CTGF,CLU,ADIPOQ,MX1,CISH,ISG15,EGR1,ACKR4,CCL2,FOS	29
GO:0080134	Biological process	regulation of response to stress	0.14876	0.0541884	6.97865e-05	0.00761746	0.00673001	ADORA1,A2M,IL1B,LEP,IRAK2,SERPINE1,SCARA5,USP13,FOXO1,NOD2,FABP4,CTGF,CLU,ADIPOQ,GADD45A,SH2D1A,NCF1,S100A9	18
GO:0046330	Biological process	positive regulation of JNK cascade	0.0413223	0.00397713	7.58845e-05	0.00769144	0.00679537	IL1B,NOD2,CTGF,GADD45A,NCF1	5
GO:0050727	Biological process	regulation of inflammatory response	0.0661157	0.01218	8.51893e-05	0.00805891	0.00712003	ADORA1,A2M,LEP,SERPINE1,NOD2,FABP4,ADIPOQ,S100A9	8
GO:0002526	Biological process	acute inflammatory response	0.0413223	0.0042257	0.000104931	0.00849102	0.0075018	A2M,IL1B,F3,CD163,HP	5
GO:0007166	Biological process	cell surface receptor signaling pathway	0.214876	0.0999254	0.000106317	0.00849102	0.0075018	ADORA1,SFRP5,IL1B,LEP,SOCS2,IRAK2,SERPINE1,CD40,CDKN2B,F3,FOXO1,ACKR1,CNTN1,CHRNG,PIK3R3,CTGF,ADGRL3,ADIPOQ,SDC1,CISH,ITGAL,NCF1,ACKR4,IFI6,CCL2,FOS	26
GO:0051403	Biological process	stress-activated MAPK cascade	0.0578512	0.00944569	0.000108807	0.00849102	0.0075018	IL1B,LEP,FOXO1,NOD2,CTGF,GADD45A,NCF1	7
GO:0009605	Biological process	response to external stimulus	0.181818	0.0775541	0.000113692	0.00849102	0.0075018	ADORA1,A2M,LEP,IRAK2,SERPINE1,SCARA5,CD40,CDKN2B,FOXO1,NOD2,FABP4,HP,ADIPOQ,CMKLR1,MX1,GADD45A,ISG15,OAS2,ACKR4,S100A9,CCL2,FOS	22
GO:0031098	Biological process	stress-activated protein kinase signaling cascade	0.0578512	0.00969426	0.000129337	0.00917648	0.0081074	IL1B,LEP,FOXO1,NOD2,CTGF,GADD45A,NCF1	7
GO:0045598	Biological process	regulation of fat cell differentiation	0.0495868	0.00695998	0.000143169	0.00967414	0.00854709	LEP,MEDAG,FOXO1,ADIG,ADIPOQ,CMKLR1	6
GO:0045087	Biological process	innate immune response	0.0991736	0.0305742	0.000269603	0.0173894	0.0153635	A2M,LEP,IRAK2,NOD2,CFB,MX1,ISG15,SH2D1A,OAS2,S100A12,S100A9,CCL2	12
GO:1901652	Biological process	response to peptide	0.0661157	0.0144171	0.000288662	0.0178092	0.0157344	LEP,SOCS2,FOXO1,NOD2,HCRTR1,PIK3R3,ADIPOQ,CISH	8
GO:0002376	Biological process	immune system process	0.190083	0.089734	0.000358536	0.0211985	0.0187288	ADORA1,A2M,IL1B,LEP,IRAK2,SERPINE1,CD40,CDKN2B,NOD2,GCNT1,CYP26B1,HP,CFB,ADIPOQ,CMKLR1,MX1,ISG15,SH2D1A,OAS2,S100A12,S100A9,CCL2,FOS	23
GO:1901700	Biological process	response to oxygen-containing compound	0.140496	0.0566741	0.000390965	0.0215968	0.0190807	LEP,SOCS2,IRAK2,SERPINE1,CD40,SCD,FOXO1,NOD2,HCRTR1,PIK3R3,CYP26B1,ADIPOQ,CISH,EGR1,NCF1,CCL2,FOS	17
GO:0046328	Biological process	regulation of JNK cascade	0.0413223	0.00546856	0.000395713	0.0215968	0.0190807	IL1B,NOD2,CTGF,GADD45A,NCF1	5
GO:0044092	Biological process	negative regulation of molecular function	0.132231	0.0519513	0.000437672	0.0228647	0.0202009	A2M,SFRP5,SOCS2,TIMP3,IRAK2,SERPINE1,CDKN2B,FABP4,TNNI3,ADIPOQ,CMKLR1,GADD45A,CISH,SSPO,IFI6,LOC404103	16
GO:0050873	Biological process	brown fat cell differentiation	0.0330579	0.00323142	0.000451171	0.0228647	0.0202009	LEP,FABP4,ADIG,ADIPOQ	4
GO:0031347	Biological process	regulation of defense response	0.0826446	0.0236142	0.000485699	0.0237657	0.020997	ADORA1,A2M,LEP,IRAK2,SERPINE1,NOD2,FABP4,ADIPOQ,SH2D1A,S100A9	10
GO:0032868	Biological process	response to insulin	0.0495868	0.00869998	0.000519156	0.0245561	0.0216953	LEP,SOCS2,FOXO1,PIK3R3,ADIPOQ,CISH	6
GO:0032637	Biological process	interleukin-8 production	0.0330579	0.00347999	0.000617037	0.0282444	0.0249538	LEP,SERPINE1,NOD2,ADIPOQ	4
GO:0007254	Biological process	JNK cascade	0.0413223	0.00621427	0.000742643	0.0322085	0.0284561	IL1B,NOD2,CTGF,GADD45A,NCF1	5
GO:0048584	Biological process	positive regulation of response to stimulus	0.181818	0.0884912	0.000749034	0.0322085	0.0284561	A2M,IL1B,LEP,IRAK2,SERPINE1,CDKN2B,F3,USP13,NOD2,HCRTR1,FABP4,PIK3R3,CFB,CTGF,CLU,ADIPOQ,CMKLR1,GADD45A,SH2D1A,NCF1,S100A9,CCL2	22
GO:0032101	Biological process	regulation of response to external stimulus	0.0909091	0.0300771	0.000895389	0.0370689	0.0327503	ADORA1,A2M,LEP,SERPINE1,SCARA5,NOD2,FABP4,ADIPOQ,CMKLR1,S100A9,CCL2	11
GO:0045444	Biological process	fat cell differentiation	0.0578512	0.0131742	0.000914313	0.0370689	0.0327503	LEP,MEDAG,FOXO1,FABP4,ADIG,ADIPOQ,CMKLR1	7
GO:0043086	Biological process	negative regulation of catalytic activity	0.107438	0.0400199	0.000948326	0.0373798	0.033025	A2M,SOCS2,TIMP3,SERPINE1,CDKN2B,FABP4,TNNI3,ADIPOQ,GADD45A,CISH,SSPO,IFI6,LOC404103	13
GO:1901701	Biological process	cellular response to oxygen-containing compound	0.107438	0.040517	0.00106463	0.04083	0.0360733	SOCS2,IRAK2,SERPINE1,FOXO1,NOD2,PIK3R3,CYP26B1,ADIPOQ,CISH,EGR1,NCF1,CCL2,FOS	13
GO:0001568	Biological process	blood vessel development	0.0909091	0.0308228	0.0010988	0.0410314	0.0362512	LEP,THBS1,LOX,SERPINE1,F3,THBS2,FOXO1,CTGF,TNNI3,EGR1,CCL2	11
GO:0002682	Biological process	regulation of immune system process	0.123967	0.0514541	0.00118452	0.0430982	0.0380772	ADORA1,A2M,LEP,IRAK2,SERPINE1,CD40,NOD2,CYP26B1,CFB,ADIPOQ,CMKLR1,ISG15,SH2D1A,CCL2,FOS	15
GO:0070887	Biological process	cellular response to chemical stimulus	0.206612	0.110863	0.00132517	0.0470102	0.0415335	IL1B,LEP,SOCS2,IRAK2,SERPINE1,CD40,CDKN2B,F3,FOXO1,ACKR1,NOD2,HCRTR1,FABP4,PIK3R3,CYP26B1,CTGF,ADIPOQ,CMKLR1,CISH,EGR1,NCF1,ACKR4,S100A9,CCL2,FOS	25
GO:0032103	Biological process	positive regulation of response to external stimulus	0.0495868	0.01044	0.00141282	0.0479678	0.0423795	SERPINE1,NOD2,FABP4,CMKLR1,S100A9,CCL2	6
GO:1901342	Biological process	regulation of vasculature development	0.0578512	0.0141685	0.00141977	0.0479678	0.0423795	LEP,THBS1,SERPINE1,F3,THBS2,EGR1,CCL2	7
GO:0004888	Molecular function	transmembrane signaling receptor activity	0.0973451	0.0270197	0.000188942	0.0170277	0.0158843	ADORA1,CD40,F3,ACKR1,LYVE1,HCRTR1,CHRNG,ADGRL3,CMKLR1,PTGER3,ACKR4	11
GO:0031406	Molecular function	carboxylic acid binding	0.0530973	0.00818777	0.000244263	0.0170277	0.0158843	P4HA3,FABP4,CYP26B1,CRABP2,ADIPOQ,S100A9	6
GO:0043177	Molecular function	organic acid binding	0.0530973	0.00818777	0.000244263	0.0170277	0.0158843	P4HA3,FABP4,CYP26B1,CRABP2,ADIPOQ,S100A9	6
GO:0005539	Molecular function	glycosaminoglycan binding	0.0619469	0.0117358	0.000283135	0.0170277	0.0158843	VCAN,THBS1,CRISPLD2,THBS2,LYVE1,NOD2,CTGF	7
GO:0099600	Molecular function	transmembrane receptor activity	0.0973451	0.0283843	0.000293581	0.0170277	0.0158843	ADORA1,CD40,F3,ACKR1,LYVE1,HCRTR1,CHRNG,ADGRL3,CMKLR1,PTGER3,ACKR4	11
GO:0004930	Molecular function	G-protein coupled receptor activity	0.0619469	0.0133734	0.000647788	0.0232656	0.0217033	ADORA1,ACKR1,HCRTR1,ADGRL3,CMKLR1,PTGER3,ACKR4	7
GO:0033293	Molecular function	monocarboxylic acid binding	0.0353982	0.00382096	0.000676079	0.0232656	0.0217033	FABP4,CYP26B1,CRABP2,S100A9	4
GO:0004872	Molecular function	receptor activity	0.115044	0.0417576	0.000722036	0.0232656	0.0217033	ADORA1,SCARA5,CD40,F3,ACKR1,CD163,LYVE1,HCRTR1,CHRNG,ADGRL3,CMKLR1,PTGER3,ACKR4	13
GO:0060089	Molecular function	molecular transducer activity	0.115044	0.0417576	0.000722036	0.0232656	0.0217033	ADORA1,SCARA5,CD40,F3,ACKR1,CD163,LYVE1,HCRTR1,CHRNG,ADGRL3,CMKLR1,PTGER3,ACKR4	13
GO:0038023	Molecular function	signaling receptor activity	0.0973451	0.0324782	0.000939731	0.0272522	0.0254222	ADORA1,CD40,F3,ACKR1,LYVE1,HCRTR1,CHRNG,ADGRL3,CMKLR1,PTGER3,ACKR4	11

## Sheet: 30_HvsL
Gene ontology (GO) enrichment analysis for 30_Hight vs. Low contrast
ID	Term	Description	GeneRatio	BgRatio	pvalue	p.adjust	qvalue	geneSymbol	Count
GO:0007186	Biological process	G-protein coupled receptor signaling pathway	0.2	0.0290828	3.19408e-07	0.00040948	0.000331511	GNG11,EDNRA,PTGDR,S1PR1,NPY1R,ADRA2B,GPR4,EDN1,APOA1,RGS16,CXCL10	11
GO:0048646	Biological process	anatomical structure formation involved in morphogenesis	0.218182	0.0415113	1.6345e-06	0.000873809	0.000707428	MFGE8,THBS4,LOXL2,ACTA2,EDNRA,S1PR1,LFNG,GPR4,FN1,EDN1,SNAI2,CXCL10	12
GO:0009888	Biological process	tissue development	0.272727	0.0678598	2.0448e-06	0.000873809	0.000707428	LOXL2,ACTG2,ACTA2,EDNRA,S1PR1,CLEC3B,LBH,HYAL2,LFNG,TAGLN,ASPN,GPR4,EDN1,SNAI2,CXCL10	15
GO:0072359	Biological process	circulatory system development	0.218182	0.0454884	4.31431e-06	0.00138274	0.00111945	MFGE8,THBS4,LOXL2,EDNRA,S1PR1,CDH5,TMEM204,NPY1R,GPR4,FN1,EDN1,SNAI2	12
GO:0001944	Biological process	vasculature development	0.181818	0.0323142	7.45421e-06	0.00167599	0.00135687	MFGE8,THBS4,LOXL2,EDNRA,S1PR1,CDH5,TMEM204,GPR4,FN1,EDN1	10
GO:0009653	Biological process	anatomical structure morphogenesis	0.309091	0.0961969	8.02336e-06	0.00167599	0.00135687	MFGE8,THBS4,LOXL2,ACTG2,ACTA2,EDNRA,S1PR1,HYAL2,LFNG,NPY1R,ASPN,GPR4,FN1,EDN1,APOA1,SNAI2,CXCL10	17
GO:0072358	Biological process	cardiovascular system development	0.181818	0.0330599	9.15128e-06	0.00167599	0.00135687	MFGE8,THBS4,LOXL2,EDNRA,S1PR1,CDH5,TMEM204,GPR4,FN1,EDN1	10
GO:0060485	Biological process	mesenchyme development	0.109091	0.00969426	1.13985e-05	0.00182662	0.00147881	LOXL2,ACTG2,ACTA2,EDNRA,EDN1,SNAI2	6
GO:0007155	Biological process	cell adhesion	0.218182	0.052697	1.97111e-05	0.00280774	0.00227312	MFGE8,THBS4,CLIC1,S1PR1,CDH5,EPCAM,FN1,APOA1,SNAI2,SSPO,CDH6,PYCARD	12
GO:0022610	Biological process	biological adhesion	0.218182	0.0534427	2.27253e-05	0.00291339	0.00235865	MFGE8,THBS4,CLIC1,S1PR1,CDH5,EPCAM,FN1,APOA1,SNAI2,SSPO,CDH6,PYCARD	12
GO:0002252	Biological process	immune effector process	0.163636	0.0295799	2.58957e-05	0.00296673	0.00240183	HYAL2,LFNG,RSAD2,MX1,APOA1,OAS2,CXCL10,PYCARD,C1QB	9
GO:0001525	Biological process	angiogenesis	0.145455	0.0228685	2.77697e-05	0.00296673	0.00240183	MFGE8,THBS4,LOXL2,EDNRA,S1PR1,GPR4,FN1,EDN1	8
GO:0001568	Biological process	blood vessel development	0.163636	0.0308228	3.60471e-05	0.0035548	0.00287793	MFGE8,THBS4,LOXL2,EDNRA,S1PR1,CDH5,GPR4,FN1,EDN1	9
GO:0051239	Biological process	regulation of multicellular organismal process	0.309091	0.108625	4.0482e-05	0.003707	0.00300115	THBS4,LOXL2,CLIC1,S1PR1,LBH,HYAL2,LFNG,RSAD2,NPY1R,ASPN,ADRA2B,GPR4,EDN1,APOA1,SNAI2,CXCL10,PYCARD	17
GO:0048513	Biological process	animal organ development	0.309091	0.110365	4.97626e-05	0.00425304	0.00344322	LOXL2,ACTG2,ACTA2,EDNRA,S1PR1,CLEC3B,LBH,HYAL2,LFNG,RSAD2,NPY1R,ASPN,GPR4,EDN1,APOA1,SNAI2,C1QB	17
GO:0098609	Biological process	cell-cell adhesion	0.145455	0.0260999	7.25367e-05	0.005812	0.00470534	THBS4,CLIC1,CDH5,EPCAM,APOA1,SNAI2,CDH6,PYCARD	8
GO:0048514	Biological process	blood vessel morphogenesis	0.145455	0.0265971	8.30294e-05	0.00626139	0.00506916	MFGE8,THBS4,LOXL2,EDNRA,S1PR1,GPR4,FN1,EDN1	8
GO:0048729	Biological process	tissue morphogenesis	0.127273	0.0216257	0.000151697	0.0108042	0.00874695	ACTG2,ACTA2,EDNRA,S1PR1,EDN1,SNAI2,CXCL10	7
GO:0050878	Biological process	regulation of body fluid levels	0.109091	0.0154114	0.00016868	0.0113815	0.00921435	CLIC1,THBD,LBH,HYAL2,ADRA2B,EDN1	6
GO:0009887	Biological process	animal organ morphogenesis	0.145455	0.0298285	0.000186624	0.0119626	0.00968481	ACTG2,ACTA2,S1PR1,HYAL2,NPY1R,ASPN,EDN1,SNAI2	8
GO:0048863	Biological process	stem cell differentiation	0.0727273	0.00571713	0.000228375	0.0139418	0.0112871	EDNRA,LBH,EDN1,SNAI2	4
GO:0072132	Biological process	mesenchyme morphogenesis	0.0545455	0.434783	0.000271201	0.0156817	0.0126958	ACTG2,ACTA2,SNAI2	3
GO:0050793	Biological process	regulation of developmental process	0.254545	0.0909769	0.000281341	0.0156817	0.0126958	THBS4,LOXL2,CLIC1,S1PR1,LBH,LFNG,NPY1R,ASPN,GPR4,FN1,EDN1,APOA1,SNAI2,CXCL10	14
GO:0022603	Biological process	regulation of anatomical structure morphogenesis	0.163636	0.0407656	0.000315531	0.0157796	0.012775	THBS4,LFNG,ASPN,GPR4,FN1,EDN1,APOA1,SNAI2,CXCL10	9
GO:0051607	Biological process	defense response to virus	0.0909091	0.0111857	0.000320024	0.0157796	0.012775	HYAL2,RSAD2,MX1,OAS2,CXCL10	5
GO:0061448	Biological process	connective tissue development	0.0909091	0.0111857	0.000320024	0.0157796	0.012775	LOXL2,HYAL2,GPR4,EDN1,SNAI2	5
GO:0014033	Biological process	neural crest cell differentiation	0.0545455	0.478261	0.000369295	0.0169084	0.0136889	EDNRA,EDN1,SNAI2	3
GO:0072678	Biological process	T cell migration	0.0545455	0.478261	0.000369295	0.0169084	0.0136889	S1PR1,CXCL10,PYCARD	3
GO:2000026	Biological process	regulation of multicellular organismal development	0.2	0.0628884	0.000491072	0.0217088	0.0175752	THBS4,LOXL2,S1PR1,LBH,LFNG,ASPN,GPR4,EDN1,APOA1,SNAI2,CXCL10	11
GO:0006952	Biological process	defense response	0.181818	0.0534427	0.000540784	0.0231095	0.0187092	PTGDR,HYAL2,RSAD2,FN1,MX1,APOA1,OAS2,CXCL10,PYCARD,C1QB	10
GO:0050801	Biological process	ion homeostasis	0.145455	0.035297	0.000590639	0.0244258	0.0197749	HYAL2,GPR4,TRPC4,EDN1,PRND,APOA1,IFI6,CXCL10	8
GO:0048762	Biological process	mesenchymal cell differentiation	0.0727273	0.00745712	0.000658312	0.0263736	0.0213518	LOXL2,EDNRA,EDN1,SNAI2	4
GO:0060429	Biological process	epithelium development	0.145455	0.0365399	0.000744115	0.0289078	0.0234034	EDNRA,LBH,LFNG,TAGLN,GPR4,EDN1,SNAI2,CXCL10	8
GO:0006939	Biological process	smooth muscle contraction	0.0545455	0.00347999	0.000791303	0.0298368	0.0241556	EDNRA,ADRA2B,EDN1	3
GO:0051216	Biological process	cartilage development	0.0727273	0.00795426	0.000846476	0.0310052	0.0251015	LOXL2,HYAL2,EDN1,SNAI2	4
GO:0009615	Biological process	response to virus	0.0909091	0.01392	0.000892649	0.0317882	0.0257354	HYAL2,RSAD2,MX1,OAS2,CXCL10	5
GO:0042310	Biological process	vasoconstriction	0.0545455	0.00372856	0.000979582	0.033048	0.0267553	EDNRA,ADRA2B,EDN1	3
GO:0097756	Biological process	negative regulation of blood vessel diameter	0.0545455	0.00372856	0.000979582	0.033048	0.0267553	EDNRA,ADRA2B,EDN1	3
GO:0030282	Biological process	bone mineralization	0.0545455	0.00397713	0.00119401	0.0382679	0.0309814	S1PR1,CLEC3B,ASPN	3
GO:0072676	Biological process	lymphocyte migration	0.0545455	0.00397713	0.00119401	0.0382679	0.0309814	S1PR1,CXCL10,PYCARD	3
GO:0016477	Biological process	cell migration	0.163636	0.049217	0.00124912	0.0390579	0.0316209	THBS4,LOXL2,S1PR1,HYAL2,EDN1,APOA1,SNAI2,CXCL10,PYCARD	9
GO:0009968	Biological process	negative regulation of signal transduction	0.163636	0.0507084	0.00154226	0.0470756	0.0381119	TMEM88,LBH,HYAL2,LFNG,ASPN,APOA1,IFI6,SNAI2,RGS16	9
GO:0097191	Biological process	extrinsic apoptotic signaling pathway	0.0727273	0.00944569	0.00163511	0.0476452	0.0385731	HYAL2,BEX3,IFI6,SNAI2	4
GO:0030814	Biological process	regulation of cAMP metabolic process	0.0545455	0.00447427	0.00170646	0.0476452	0.0385731	EDNRA,EDN1,CXCL10	3
GO:0042060	Biological process	wound healing	0.0909091	0.0161571	0.0017584	0.0476452	0.0385731	CLIC1,THBD,LBH,ADRA2B,GPR4	5
GO:0007596	Biological process	blood coagulation	0.0727273	0.00969426	0.00180364	0.0476452	0.0385731	CLIC1,THBD,LBH,ADRA2B	4
GO:0001775	Biological process	cell activation	0.127273	0.0328113	0.00190351	0.0476452	0.0385731	CLIC1,HYAL2,LFNG,RSAD2,ADRA2B,CXCL10,PYCARD	7
GO:0008283	Biological process	cell proliferation	0.2	0.0740741	0.00191823	0.0476452	0.0385731	THBS4,LOXL2,S1PR1,LBH,EPCAM,EDN1,APOA1,CNN1,SNAI2,CXCL10,PYCARD	11
GO:0007599	Biological process	hemostasis	0.0727273	0.00994283	0.00198387	0.0476452	0.0385731	CLIC1,THBD,LBH,ADRA2B	4
GO:0050817	Biological process	coagulation	0.0727273	0.00994283	0.00198387	0.0476452	0.0385731	CLIC1,THBD,LBH,ADRA2B	4
GO:0051480	Biological process	regulation of cytosolic calcium ion concentration	0.0727273	0.00994283	0.00198387	0.0476452	0.0385731	GPR4,TRPC4,EDN1,CXCL10	4
GO:0051093	Biological process	negative regulation of developmental process	0.127273	0.0330599	0.00198819	0.0476452	0.0385731	THBS4,LBH,LFNG,ASPN,GPR4,SNAI2,CXCL10	7
GO:0046058	Biological process	cAMP metabolic process	0.0545455	0.00472284	0.0020069	0.0476452	0.0385731	EDNRA,EDN1,CXCL10	3
GO:0098742	Biological process	cell-cell adhesion via plasma-membrane adhesion molecules	0.0545455	0.00472284	0.0020069	0.0476452	0.0385731	CDH5,APOA1,CDH6	3
GO:0048870	Biological process	cell motility	0.163636	0.0531941	0.00215277	0.048792	0.0395015	THBS4,LOXL2,S1PR1,HYAL2,EDN1,APOA1,SNAI2,CXCL10,PYCARD	9
GO:0051674	Biological process	localization of cell	0.163636	0.0531941	0.00215277	0.048792	0.0395015	THBS4,LOXL2,S1PR1,HYAL2,EDN1,APOA1,SNAI2,CXCL10,PYCARD	9
GO:0010648	Biological process	negative regulation of cell communication	0.163636	0.0536913	0.00229546	0.048792	0.0395015	TMEM88,LBH,HYAL2,LFNG,ASPN,APOA1,IFI6,SNAI2,RGS16	9
GO:0023057	Biological process	negative regulation of signaling	0.163636	0.0536913	0.00229546	0.048792	0.0395015	TMEM88,LBH,HYAL2,LFNG,ASPN,APOA1,IFI6,SNAI2,RGS16	9
GO:0001503	Biological process	ossification	0.0909091	0.0171514	0.00229548	0.048792	0.0395015	CLIC1,S1PR1,CLEC3B,ASPN,SNAI2	5
GO:0055065	Biological process	metal ion homeostasis	0.109091	0.0251056	0.00230994	0.048792	0.0395015	HYAL2,GPR4,TRPC4,EDN1,PRND,CXCL10	6
GO:0002687	Biological process	positive regulation of leukocyte migration	0.0545455	0.00497141	0.00233832	0.048792	0.0395015	THBS4,CXCL10,PYCARD	3
GO:0007166	Biological process	cell surface receptor signaling pathway	0.236364	0.0999254	0.00235967	0.048792	0.0395015	TSPAN13,TMEM88,HYAL2,LFNG,TMEM204,BEX3,ASPN,EDN1,APOA1,IFI6,SNAI2,CXCL10,CDH6	13
GO:0098542	Biological process	defense response to other organism	0.0909091	0.0174	0.00244661	0.0497865	0.0403067	HYAL2,RSAD2,MX1,OAS2,CXCL10	5
GO:0005539	Molecular function	glycosaminoglycan binding	0.113208	0.0117358	2.7761e-05	0.00508026	0.00461709	THBS4,CLEC3B,HYAL2,SERPINA5,FN1,CXCL10	6
GO:0004930	Molecular function	G-protein coupled receptor activity	0.113208	0.0133734	5.95845e-05	0.00545199	0.00495493	EDNRA,PTGDR,S1PR1,NPY1R,ADRA2B,GPR4	6
GO:0008201	Molecular function	heparin binding	0.0943396	0.0095524	0.000122121	0.00744939	0.00677023	THBS4,CLEC3B,SERPINA5,FN1,CXCL10	5
GO:0004872	Molecular function	receptor activity	0.169811	0.0417576	0.000279167	0.0102175	0.00928599	LOXL2,EDNRA,PTGDR,S1PR1,THBD,HYAL2,NPY1R,ADRA2B,GPR4	9
GO:0060089	Molecular function	molecular transducer activity	0.169811	0.0417576	0.000279167	0.0102175	0.00928599	LOXL2,EDNRA,PTGDR,S1PR1,THBD,HYAL2,NPY1R,ADRA2B,GPR4	9
GO:0004888	Molecular function	transmembrane signaling receptor activity	0.132075	0.0270197	0.000472857	0.0144221	0.0131073	EDNRA,PTGDR,S1PR1,THBD,NPY1R,ADRA2B,GPR4	7
GO:0099600	Molecular function	transmembrane receptor activity	0.132075	0.0283843	0.000638287	0.0166866	0.0151653	EDNRA,PTGDR,S1PR1,THBD,NPY1R,ADRA2B,GPR4	7
GO:1901681	Molecular function	sulfur compound binding	0.0943396	0.0141921	0.000811629	0.018566	0.0168734	THBS4,CLEC3B,SERPINA5,FN1,CXCL10	5
GO:0038023	Molecular function	signaling receptor activity	0.132075	0.0324782	0.00142469	0.0289687	0.0263276	EDNRA,PTGDR,S1PR1,THBD,NPY1R,ADRA2B,GPR4	7

## Sheet: H_18VS30
Gene ontology (GO) enrichment analysis for H_18VS30 contrast
ID	Term	Description	GeneRatio	BgRatio	pvalue	p.adjust	qvalue	geneSymbol	Count
GO:0006952	Biological process	defense response	0.206612	0.0534427	2.26489e-09	3.12555e-06	2.84661e-06	ADORA1,IL1B,PTGDR,A2M,LEP,IRAK2,THBS1,CD40,MX1,NOD2,SERPINE1,RSAD2,HP,AGER,CYP26B1,ACKR1,OAS2,SH2D1A,CD163,CFB,FABP4,ISG15,ADIPOQ,AQP4,S100A12	25
GO:0006954	Biological process	inflammatory response	0.14876	0.0290828	6.31594e-09	4.358e-06	3.96907e-06	ADORA1,IL1B,PTGDR,A2M,LEP,IRAK2,THBS1,CD40,NOD2,SERPINE1,HP,AGER,CYP26B1,ACKR1,CD163,FABP4,ADIPOQ,S100A12	18
GO:0034097	Biological process	response to cytokine	0.132231	0.0308228	5.88121e-07	0.000270536	0.000246392	SOCS2,IL1B,LEP,IRAK2,CD40,MX1,ACKR1,ISG15,CISH,TMEM102,JUNB,ADIPOQ,AQP4,ACKR4,CX3CR1,EGR1	16
GO:0010033	Biological process	response to organic substance	0.247934	0.115088	2.60344e-05	0.00873572	0.0079561	SOCS2,IL1B,TIMP3,PTGDR,LEP,IRAK2,FBXO32,THBS1,CD40,USP13,CDKN2B,SCD,MX1,NOD2,HCRTR1,CHRNG,SERPINE1,FOXO1,CYP26B1,ACKR1,ISG15,CISH,TMEM102,JUNB,ADIPOQ,AQP4,ACKR4,CX3CR1,EGR1,FOS	30
GO:0019221	Biological process	cytokine-mediated signaling pathway	0.0826446	0.0171514	3.16512e-05	0.00873572	0.0079561	SOCS2,IL1B,LEP,IRAK2,CD40,ACKR1,CISH,ADIPOQ,ACKR4,CX3CR1	10
GO:0071345	Biological process	cellular response to cytokine stimulus	0.0991736	0.0253542	4.32735e-05	0.0094812	0.00863505	SOCS2,IL1B,LEP,IRAK2,CD40,ACKR1,CISH,ADIPOQ,AQP4,ACKR4,CX3CR1,EGR1	12
GO:0002376	Biological process	immune system process	0.206612	0.089734	4.8093e-05	0.0094812	0.00863505	ADORA1,IL1B,A2M,LEP,IRAK2,CD40,CDKN2B,MX1,NOD2,SERPINE1,RSAD2,HP,CYP26B1,OAS2,SH2D1A,CFB,ISG15,TMEM102,JUNB,ADIPOQ,AQP4,CMKLR1,FOS,S100A12,AZGP1	25
GO:0009605	Biological process	response to external stimulus	0.181818	0.0775541	0.000113692	0.0192215	0.0175061	ADORA1,A2M,LEP,IRAK2,CD40,CDKN2B,MX1,NOD2,SERPINE1,RSAD2,HP,FOXO1,OAS2,FABP4,ISG15,TMEM102,JUNB,ADIPOQ,ACKR4,CX3CR1,CMKLR1,FOS	22
GO:1901700	Biological process	response to oxygen-containing compound	0.14876	0.0566741	0.000125358	0.0192215	0.0175061	SOCS2,PTGDR,LEP,IRAK2,FBXO32,CD40,SCD,NOD2,HCRTR1,SERPINE1,FOXO1,CYP26B1,CISH,JUNB,ADIPOQ,EGR1,NCF1,FOS	18
GO:0007155	Biological process	cell adhesion	0.140496	0.052697	0.000162734	0.0210036	0.0191292	LEP,VCAN,THBS1,NOD2,SERPINE1,THBS2,COL12A1,EPCAM,CYP26B1,CNTN1,SSPO,TMEM102,FERMT3,ADIPOQ,CX3CR1,ITGAL,AZGP1	17
GO:0007186	Biological process	G-protein coupled receptor signaling pathway	0.0991736	0.0290828	0.00016742	0.0210036	0.0191292	ADORA1,GNG11,PTGDR,P2RY14,HCRTR1,ACKR1,RGS16,CISH,PTGER3,ACKR4,CX3CR1,CMKLR1	12
GO:0022610	Biological process	biological adhesion	0.140496	0.0534427	0.000193257	0.0222245	0.0202411	LEP,VCAN,THBS1,NOD2,SERPINE1,THBS2,COL12A1,EPCAM,CYP26B1,CNTN1,SSPO,TMEM102,FERMT3,ADIPOQ,CX3CR1,ITGAL,AZGP1	17
GO:0045087	Biological process	innate immune response	0.0991736	0.0305742	0.000269603	0.0286194	0.0260652	A2M,LEP,IRAK2,MX1,NOD2,RSAD2,OAS2,SH2D1A,CFB,ISG15,AQP4,S100A12	12
GO:0002682	Biological process	regulation of immune system process	0.132231	0.0514541	0.000392621	0.0387012	0.0352473	ADORA1,A2M,LEP,IRAK2,CD40,NOD2,SERPINE1,RSAD2,CYP26B1,SH2D1A,CFB,ISG15,TMEM102,ADIPOQ,CMKLR1,FOS	16
GO:0050873	Biological process	brown fat cell differentiation	0.0330579	0.00323142	0.000451171	0.0415078	0.0378034	LEP,FABP4,ADIG,ADIPOQ	4
GO:0031347	Biological process	regulation of defense response	0.0826446	0.0236142	0.000485699	0.0418915	0.0381529	ADORA1,A2M,LEP,IRAK2,NOD2,SERPINE1,RSAD2,SH2D1A,FABP4,ADIPOQ	10
GO:0050727	Biological process	regulation of inflammatory response	0.0578512	0.01218	0.000562874	0.04381	0.0399002	ADORA1,A2M,LEP,NOD2,SERPINE1,FABP4,ADIPOQ	7
GO:0070887	Biological process	cellular response to chemical stimulus	0.214876	0.110863	0.000571435	0.04381	0.0399002	SOCS2,IL1B,PTGDR,LEP,IRAK2,FBXO32,CD40,CDKN2B,NOD2,HCRTR1,SERPINE1,FOXO1,CYP26B1,ACKR1,FABP4,CISH,TMEM102,JUNB,ADIPOQ,AQP4,ACKR4,CX3CR1,EGR1,CMKLR1,NCF1,FOS	26
GO:0032637	Biological process	interleukin-8 production	0.0330579	0.00347999	0.000617037	0.0448163	0.0408167	LEP,NOD2,SERPINE1,ADIPOQ	4
GO:0007166	Biological process	cell surface receptor signaling pathway	0.198347	0.0999254	0.000688044	0.0473667	0.0431395	SOCS2,ADORA1,IL1B,SFRP5,P2RY14,LEP,IRAK2,CD40,CDKN2B,CHRNG,SERPINE1,FOXO1,IFI6,ACKR1,CNTN1,CISH,FERMT3,ADIPOQ,ACKR4,CX3CR1,ITGAL,NCF1,FOS,CD53	24
GO:0071310	Biological process	cellular response to organic substance	0.181818	0.0882426	0.000720798	0.0473667	0.0431395	SOCS2,IL1B,PTGDR,LEP,IRAK2,FBXO32,CD40,CDKN2B,NOD2,HCRTR1,SERPINE1,FOXO1,CYP26B1,ACKR1,CISH,JUNB,ADIPOQ,AQP4,ACKR4,CX3CR1,EGR1,FOS	22
GO:0004930	Molecular function	G-protein coupled receptor activity	0.0810811	0.0133734	1.15623e-05	0.00339933	0.00318877	ADORA1,PTGDR,P2RY14,HCRTR1,ACKR1,PTGER3,ACKR4,CX3CR1,CMKLR1	9
GO:0099600	Molecular function	transmembrane receptor activity	0.108108	0.0283843	5.46981e-05	0.00804062	0.00754258	ADORA1,PTGDR,P2RY14,CD40,CNGA3,HCRTR1,CHRNG,ACKR1,PTGER3,ACKR4,CX3CR1,CMKLR1	12
GO:0004888	Molecular function	transmembrane signaling receptor activity	0.0990991	0.0270197	0.000160867	0.015765	0.0147885	ADORA1,PTGDR,P2RY14,CD40,HCRTR1,CHRNG,ACKR1,PTGER3,ACKR4,CX3CR1,CMKLR1	11
GO:0004872	Molecular function	receptor activity	0.117117	0.0417576	0.000607309	0.0357098	0.0334979	ADORA1,PTGDR,P2RY14,CD40,CNGA3,HCRTR1,CHRNG,ACKR1,CD163,PTGER3,ACKR4,CX3CR1,CMKLR1	13
GO:0060089	Molecular function	molecular transducer activity	0.117117	0.0417576	0.000607309	0.0357098	0.0334979	ADORA1,PTGDR,P2RY14,CD40,CNGA3,HCRTR1,CHRNG,ACKR1,CD163,PTGER3,ACKR4,CX3CR1,CMKLR1	13
GO:0038023	Molecular function	signaling receptor activity	0.0990991	0.0324782	0.000808174	0.0396005	0.0371476	ADORA1,PTGDR,P2RY14,CD40,HCRTR1,CHRNG,ACKR1,PTGER3,ACKR4,CX3CR1,CMKLR1	11

## Sheet: L_18VS30
Gene ontology (GO) enrichment analysis for L_18VS30 contrast
ID	Term	Description	GeneRatio	BgRatio	pvalue	p.adjust	qvalue	geneSymbol	Count
GO:0005615	Cellular component	extracellular space	0.219388	0.0564103	1.35912e-15	3.01725e-13	2.91854e-13	TIMP3,ACTN1,GPX3,THBS4,A2M,BGN,GPT,LOX,IGFBP3,THBS1,FBN1,ECM2,VEGFA,IL1B,FSTL3,LOXL4,PRELP,LEP,F3,C1S,FN1,S100A4,EDN1,SRPX2,CLU,LOXL1,FMOD,CTGF,RBP4,LHB,PTHLH,SERPINE1,BCHE,ADIPOQ,SSPO,DAG1,DCN,APOE,C1QA,C1QB,ANGPTL4,ANXA1,HP	43
GO:0031012	Cellular component	extracellular matrix	0.132653	0.0268065	3.56847e-12	3.96101e-10	3.83141e-10	TIMP3,CRISPLD2,VCAN,THBS4,BGN,VWF,COL12A1,FBN1,ECM2,PRELP,F3,FN1,MMP14,CLU,FMOD,CTGF,MMP2,FBLN5,MGP,MFAP5,SERPINE1,DCN,THBS2,ADAMTS5,RELN,ANGPTL4	26
GO:0005578	Cellular component	proteinaceous extracellular matrix	0.102041	0.016317	1.30751e-11	9.67557e-10	9.35902e-10	TIMP3,CRISPLD2,VCAN,THBS4,BGN,VWF,COL12A1,FBN1,ECM2,PRELP,FN1,FMOD,CTGF,MMP2,FBLN5,MFAP5,DCN,ADAMTS5,RELN,ANGPTL4	20
GO:0044459	Cellular component	plasma membrane part	0.183673	0.0839161	3.80211e-06	0.000211017	0.000204113	ACTN1,SCARA5,LIPE,TMED10,HYAL2,CD163,ITGAV,F2RL2,CD14,PLPP3,ABHD6,LPAR1,SLC26A2,ADGRL3,ALCAM,SLC43A2,LRRC8C,HRH1,PLPPR2,SDC1,AQP3,SRPX2,PCDH18,CD40,AQP1,GJA5,MAL2,DAG1,FXYD7,RASGRP2,GABRA3,CHRNG,S100G,ANXA1,ITGAL,SLC6A2	36
GO:0031226	Cellular component	intrinsic component of plasma membrane	0.112245	0.0407925	1.08424e-05	0.000481404	0.000465653	SCARA5,HYAL2,ITGAV,F2RL2,CD14,PLPP3,ABHD6,LPAR1,SLC26A2,ADGRL3,ALCAM,SLC43A2,LRRC8C,HRH1,PLPPR2,PCDH18,CD40,AQP1,FXYD7,CHRNG,ITGAL,SLC6A2	22
GO:0005887	Cellular component	integral component of plasma membrane	0.102041	0.0377622	3.65921e-05	0.00135391	0.00130961	SCARA5,ITGAV,F2RL2,PLPP3,ABHD6,LPAR1,SLC26A2,ADGRL3,ALCAM,SLC43A2,LRRC8C,HRH1,PLPPR2,PCDH18,CD40,AQP1,FXYD7,CHRNG,ITGAL,SLC6A2	20
GO:0009986	Cellular component	cell surface	0.0816327	0.0275058	7.3553e-05	0.00233268	0.00225636	SCARA5,MYLK,BGN,HYAL2,CD163,CLIC4,CD14,F3,LPAR1,SDC1,FGL2,SRPX2,PROCR,CD40,ADIPOQ,ANXA1	16
GO:0009897	Cellular component	external side of plasma membrane	0.0306122	0.00606061	0.000900422	0.0249867	0.0241692	HYAL2,CD163,CD14,SDC1,CD40,ANXA1	6
GO:0072562	Cellular component	blood microparticle	0.0255102	0.004662	0.00167185	0.041239	0.0398898	A2M,BCHE,APOE,C1QB,ANGPTL4	5
GO:0007155	Biological process	cell adhesion	0.170213	0.052697	1.38168e-09	1.76759e-06	1.53252e-06	ACTN1,GCNT1,VCAN,THBS4,VWF,THBS1,COL12A1,FBN1,ITGAV,VEGFA,FSTL3,SELP,PLPP3,LYVE1,LEP,FN1,ADGRL3,CNTN1,ALCAM,SRPX2,PCDH18,CTGF,FBLN5,SERPINE1,ADIPOQ,SSPO,THBS2,RELN,CDH6,CYP26B1,ANXA1,ITGAL	32
GO:0022610	Biological process	biological adhesion	0.170213	0.0534427	1.99165e-09	1.76759e-06	1.53252e-06	ACTN1,GCNT1,VCAN,THBS4,VWF,THBS1,COL12A1,FBN1,ITGAV,VEGFA,FSTL3,SELP,PLPP3,LYVE1,LEP,FN1,ADGRL3,CNTN1,ALCAM,SRPX2,PCDH18,CTGF,FBLN5,SERPINE1,ADIPOQ,SSPO,THBS2,RELN,CDH6,CYP26B1,ANXA1,ITGAL	32
GO:0001568	Biological process	blood vessel development	0.12234	0.0308228	6.7064e-09	3.96795e-06	3.44027e-06	THBS4,LOX,THBS1,CLIC4,ITGAV,VEGFA,PLPP3,LEP,F3,FN1,EDN1,SRPX2,CTGF,AQP1,MMP2,FOXO1,SERPINE1,DCN,THBS2,OSR1,TNNI3,ANGPTL4,HPGD	23
GO:0006954	Biological process	inflammatory response	0.117021	0.0290828	1.12759e-08	5.00368e-06	4.33825e-06	ADORA1,A2M,HYAL2,CD163,THBS1,ACKR1,IL1B,CD14,LEP,F3,AGER,FN1,ITIH4,HRH1,HMOX1,CD40,SERPINE1,ADIPOQ,FABP4,CYP26B1,ANXA1,HP	22
GO:0001944	Biological process	vasculature development	0.12234	0.0323142	1.73042e-08	6.14299e-06	5.32605e-06	THBS4,LOX,THBS1,CLIC4,ITGAV,VEGFA,PLPP3,LEP,F3,FN1,EDN1,SRPX2,CTGF,AQP1,MMP2,FOXO1,SERPINE1,DCN,THBS2,OSR1,TNNI3,ANGPTL4,HPGD	23
GO:0072358	Biological process	cardiovascular system development	0.12234	0.0330599	2.71747e-08	8.03919e-06	6.97008e-06	THBS4,LOX,THBS1,CLIC4,ITGAV,VEGFA,PLPP3,LEP,F3,FN1,EDN1,SRPX2,CTGF,AQP1,MMP2,FOXO1,SERPINE1,DCN,THBS2,OSR1,TNNI3,ANGPTL4,HPGD	23
GO:0048514	Biological process	blood vessel morphogenesis	0.101064	0.0265971	3.12886e-07	7.93388e-05	6.87878e-05	THBS4,LOX,THBS1,CLIC4,VEGFA,LEP,F3,FN1,EDN1,SRPX2,CTGF,AQP1,MMP2,SERPINE1,DCN,THBS2,TNNI3,ANGPTL4,HPGD	19
GO:0050878	Biological process	regulation of body fluid levels	0.0744681	0.0154114	5.88678e-07	0.000130613	0.000113243	SCARA5,ADORA1,THBD,HYAL2,VWF,F2RL2,F3,EDN1,AQP3,PROCR,AQP1,SERPINE1,F13A1,CYP26B1	14
GO:0072359	Biological process	circulatory system development	0.132979	0.0454884	7.77072e-07	0.000153256	0.000132875	THBS4,LOX,THBS1,CLIC4,FBN1,ITGAV,VEGFA,PLPP3,LEP,F3,FN1,EDN1,SRPX2,CTGF,AQP1,MMP2,FOXO1,SERPINE1,DCN,THBS2,OSR1,TNNI3,ANGPTL4,HPGD,CSRP3	25
GO:0006952	Biological process	defense response	0.143617	0.0534427	1.48969e-06	0.000264419	0.000229255	ADORA1,A2M,HYAL2,CD163,THBS1,ACKR1,IL1B,CD14,LEP,F3,AGER,C1S,FN1,ITIH4,HRH1,HMOX1,CD40,SERPINE1,ADIPOQ,FABP4,C1QA,CYP26B1,C1QB,SH2D1A,ANXA1,C2,HP	27
GO:0001525	Biological process	angiogenesis	0.0851064	0.0228685	3.76281e-06	0.000607181	0.000526434	THBS4,THBS1,CLIC4,VEGFA,LEP,F3,FN1,EDN1,SRPX2,CTGF,AQP1,MMP2,SERPINE1,DCN,THBS2,ANGPTL4	16
GO:0009653	Biological process	anatomical structure morphogenesis	0.202128	0.0961969	4.90702e-06	0.000725831	0.000629304	ACTN1,CRISPLD2,THBS4,ACTG2,HYAL2,LOX,THBS1,CLIC4,FBN1,SFRP5,VEGFA,ACTA2,PLPP3,LEP,F3,LPAR1,FN1,ALCAM,EDN1,AQP3,SRPX2,MMP14,CTGF,AQP1,MMP2,SERPINE1,ADIPOQ,DCN,THBS2,APOE,AMH,OSR1,CYP26B1,TNNI3,ANGPTL4,HPGD,ANXA1,CSRP3	38
GO:0002526	Biological process	acute inflammatory response	0.037234	0.0042257	5.68772e-06	0.000776592	0.000673315	A2M,CD163,IL1B,F3,FN1,ITIH4,HP	7
GO:0006022	Biological process	aminoglycan metabolic process	0.037234	0.00472284	1.36024e-05	0.00160961	0.00139555	GLCE,BGN,HYAL2,DSE,LYVE1,ITIH4,DCN	7
GO:0030203	Biological process	glycosaminoglycan metabolic process	0.037234	0.00472284	1.36024e-05	0.00160961	0.00139555	GLCE,BGN,HYAL2,DSE,LYVE1,ITIH4,DCN	7
GO:0051239	Biological process	regulation of multicellular organismal process	0.212766	0.108625	1.50448e-05	0.00166903	0.00144707	SCARA5,THBS4,ADORA1,HYAL2,THBS1,ACKR1,FBN1,SFRP5,VEGFA,FSTL3,CD14,PLPP3,LEP,F3,LPAR1,YWHAG,EDN1,HRH1,SRPX2,PROCR,MMP14,CTGF,AQP1,AGTR1,MGP,PTHLH,SERPINE1,CMKLR1,ADIPOQ,DCN,THBS2,MYC,APOE,OSR1,CYP26B1,EDNRB,TNNI3,ANXA1,CSRP3,PTGER3	40
GO:1903510	Biological process	mucopolysaccharide metabolic process	0.0319149	0.00347999	2.11118e-05	0.00220433	0.00191118	GLCE,BGN,HYAL2,DSE,ITIH4,DCN	6
GO:0007186	Biological process	G-protein coupled receptor signaling pathway	0.0904255	0.0290828	2.27693e-05	0.0022453	0.0019467	ADORA1,ACKR1,F2RL2,ABHD6,LPAR1,ADGRL3,EDN1,HRH1,AGTR1,LHB,PTHLH,CMKLR1,EDNRB,GABRA3,HPGD,ANXA1,PTGER3	17
GO:2000026	Biological process	regulation of multicellular organismal development	0.143617	0.0628884	3.30564e-05	0.00308687	0.00267635	THBS4,THBS1,FBN1,SFRP5,VEGFA,FSTL3,LEP,F3,LPAR1,YWHAG,EDN1,SRPX2,MMP14,CTGF,AQP1,MGP,PTHLH,SERPINE1,ADIPOQ,DCN,THBS2,MYC,APOE,OSR1,CYP26B1,EDNRB,ANXA1	27
GO:0042060	Biological process	wound healing	0.0638298	0.0161571	3.47816e-05	0.00308687	0.00267635	SCARA5,THBD,VWF,F2RL2,F3,SDC1,PROCR,HMOX1,AQP1,SERPINE1,F13A1,ANXA1	12
GO:0072376	Biological process	protein activation cascade	0.0319149	0.00397713	5.20338e-05	0.0043981	0.0038132	A2M,C1S,C1QA,F13A1,C1QB,C2	6
GO:0030334	Biological process	regulation of cell migration	0.0904255	0.0313199	6.05628e-05	0.00488632	0.0042365	THBS4,ADORA1,HYAL2,IGFBP3,CLIC4,VEGFA,PLPP3,ABHD6,EDN1,SRPX2,MMP14,AQP1,SERPINE1,CMKLR1,ADIPOQ,DCN,ANXA1	17
GO:0048646	Biological process	anatomical structure formation involved in morphogenesis	0.106383	0.0415113	7.6512e-05	0.00590473	0.00511947	ACTN1,THBS4,THBS1,CLIC4,VEGFA,ACTA2,LEP,F3,FN1,EDN1,SRPX2,CTGF,AQP1,MMP2,SERPINE1,DCN,THBS2,OSR1,ANGPTL4,CSRP3	20
GO:0051270	Biological process	regulation of cellular component movement	0.0957447	0.0355456	9.28585e-05	0.00664287	0.00575945	ACTN1,THBS4,ADORA1,HYAL2,IGFBP3,CLIC4,VEGFA,PLPP3,ABHD6,EDN1,SRPX2,MMP14,AQP1,SERPINE1,CMKLR1,ADIPOQ,DCN,ANXA1	18
GO:0045765	Biological process	regulation of angiogenesis	0.0531915	0.0126771	9.35616e-05	0.00664287	0.00575945	THBS4,THBS1,VEGFA,LEP,F3,SRPX2,AQP1,SERPINE1,DCN,THBS2	10
GO:0002376	Biological process	immune system process	0.175532	0.089734	0.000100115	0.00683175	0.00592321	ACTN1,GCNT1,THBS4,ADORA1,A2M,HYAL2,FBN1,VEGFA,IL1B,FSTL3,CD14,LEP,C1S,ALCAM,HRH1,AQP3,HMOX1,MMP14,CD40,MFAP5,CDKN2B,SERPINE1,CMKLR1,ADIPOQ,MYC,C1QA,CYP26B1,EDNRB,C1QB,SH2D1A,ANXA1,C2,HP	33
GO:0016477	Biological process	cell migration	0.117021	0.049217	0.00010392	0.00683175	0.00592321	GCNT1,THBS4,ADORA1,HYAL2,IGFBP3,CLIC4,VEGFA,ABHD6,ADGRL3,EDN1,HRH1,SRPX2,MMP14,CTGF,AQP1,SERPINE1,CMKLR1,ADIPOQ,DCN,EMX2,EDNRB,ANXA1	22
GO:2000145	Biological process	regulation of cell motility	0.0904255	0.0328113	0.000109896	0.00696665	0.00604018	THBS4,ADORA1,HYAL2,IGFBP3,CLIC4,VEGFA,PLPP3,ABHD6,EDN1,SRPX2,MMP14,AQP1,SERPINE1,CMKLR1,ADIPOQ,DCN,ANXA1	17
GO:0050793	Biological process	regulation of developmental process	0.175532	0.0909769	0.000131187	0.00802954	0.00696172	THBS4,MEDAG,IGFBP3,THBS1,FBN1,SFRP5,VEGFA,FSTL3,LEP,F3,LPAR1,FN1,YWHAG,EDN1,SRPX2,MMP14,CTGF,AQP1,MGP,PTHLH,FOXO1,SERPINE1,CMKLR1,ADIPOQ,DCN,THBS2,MYC,ADIG,APOE,OSR1,CYP26B1,EDNRB,ANXA1	33
GO:0003014	Biological process	renal system process	0.0319149	0.00472284	0.000156683	0.00925619	0.00802523	ADORA1,HYAL2,EDN1,AQP3,AQP1,ADIPOQ	6
GO:0007166	Biological process	cell surface receptor signaling pathway	0.18617	0.0999254	0.000161657	0.00925619	0.00802523	ADORA1,BGN,HYAL2,IGFBP3,ACKR1,FBN1,SFRP5,ITGAV,VEGFA,IL1B,FSTL3,CD14,PLPP3,LEP,F3,ADGRL3,CNTN1,SOCS2,EDN1,SDC1,HMOX1,MMP14,CD40,CTGF,PIK3R3,FOXO1,CDKN2B,SERPINE1,ADIPOQ,DCN,MYC,CDH6,CHRNG,HPGD,ITGAL	35
GO:0009611	Biological process	response to wounding	0.0638298	0.0188914	0.000170317	0.00944727	0.00819091	SCARA5,THBD,VWF,F2RL2,F3,SDC1,PROCR,HMOX1,AQP1,SERPINE1,F13A1,ANXA1	12
GO:0048584	Biological process	positive regulation of response to stimulus	0.170213	0.0884912	0.000178686	0.00961115	0.00833299	THBS4,A2M,HYAL2,IGFBP3,VEGFA,IL1B,F2RL2,CD14,PLPP3,LEP,F3,LPAR1,C1S,S100A4,EDN1,HMOX1,CLU,CTGF,PIK3R3,CDKN2B,SERPINE1,CMKLR1,ADIPOQ,DCN,FABP4,MYC,C1QA,GADD45A,C1QB,SH2D1A,ANXA1,C2	32
GO:0002682	Biological process	regulation of immune system process	0.117021	0.0514541	0.000200999	0.0104933	0.00909786	THBS4,ADORA1,A2M,FBN1,VEGFA,FSTL3,CD14,LEP,C1S,AQP3,MMP14,CD40,SERPINE1,CMKLR1,ADIPOQ,MYC,C1QA,CYP26B1,C1QB,SH2D1A,ANXA1,C2	22
GO:1901342	Biological process	regulation of vasculature development	0.0531915	0.0141685	0.000247492	0.0122547	0.010625	THBS4,THBS1,VEGFA,LEP,F3,SRPX2,AQP1,SERPINE1,DCN,THBS2	10
GO:0007267	Biological process	cell-cell signaling	0.101064	0.0417599	0.000250927	0.0122547	0.010625	ACTN1,ADORA1,SFRP5,PLPP3,ABHD6,YWHAG,EDN1,HRH1,SDC1,PCDH18,AQP1,LHB,FOXO1,ADIPOQ,MYC,AMH,CHRNG,SH2D1A,ANXA1	19
GO:0051271	Biological process	negative regulation of cellular component movement	0.0478723	0.0116828	0.00025545	0.0122547	0.010625	ACTN1,ADORA1,HYAL2,IGFBP3,CLIC4,ABHD6,SERPINE1,ADIPOQ,DCN	9
GO:0051241	Biological process	negative regulation of multicellular organismal process	0.101064	0.042257	0.000292949	0.0132977	0.0115292	THBS4,ADORA1,THBS1,FBN1,SFRP5,FSTL3,LPAR1,PROCR,PTHLH,SERPINE1,CMKLR1,ADIPOQ,DCN,THBS2,MYC,OSR1,EDNRB,ANXA1,PTGER3	19
GO:0040012	Biological process	regulation of locomotion	0.0904255	0.0355456	0.000296068	0.0132977	0.0115292	THBS4,ADORA1,HYAL2,IGFBP3,CLIC4,VEGFA,PLPP3,ABHD6,EDN1,SRPX2,MMP14,AQP1,SERPINE1,CMKLR1,ADIPOQ,DCN,ANXA1	17
GO:0006956	Biological process	complement activation	0.0265957	0.00347999	0.000299665	0.0132977	0.0115292	A2M,C1S,C1QA,C1QB,C2	5
GO:0048870	Biological process	cell motility	0.117021	0.0531941	0.000325049	0.0137372	0.0119103	GCNT1,THBS4,ADORA1,HYAL2,IGFBP3,CLIC4,VEGFA,ABHD6,ADGRL3,EDN1,HRH1,SRPX2,MMP14,CTGF,AQP1,SERPINE1,CMKLR1,ADIPOQ,DCN,EMX2,EDNRB,ANXA1	22
GO:0051674	Biological process	localization of cell	0.117021	0.0531941	0.000325049	0.0137372	0.0119103	GCNT1,THBS4,ADORA1,HYAL2,IGFBP3,CLIC4,VEGFA,ABHD6,ADGRL3,EDN1,HRH1,SRPX2,MMP14,CTGF,AQP1,SERPINE1,CMKLR1,ADIPOQ,DCN,EMX2,EDNRB,ANXA1	22
GO:0007596	Biological process	blood coagulation	0.0425532	0.00969426	0.000345694	0.0142699	0.0123722	SCARA5,THBD,VWF,F2RL2,F3,PROCR,SERPINE1,F13A1	8
GO:0050804	Biological process	modulation of synaptic transmission	0.037234	0.00745712	0.000354325	0.0142938	0.0123929	ACTN1,ADORA1,ABHD6,YWHAG,EDN1,HRH1,ADIPOQ	7
GO:0051093	Biological process	negative regulation of developmental process	0.0851064	0.0330599	0.000391005	0.0144875	0.0125608	THBS4,THBS1,FBN1,SFRP5,FSTL3,LPAR1,PTHLH,FOXO1,SERPINE1,ADIPOQ,DCN,THBS2,MYC,OSR1,EDNRB,ANXA1	16
GO:0048878	Biological process	chemical homeostasis	0.111702	0.0504599	0.000410902	0.0144875	0.0125608	SCARA5,HYAL2,CLIC4,F2RL2,SLC26A2,EDN1,AQP3,HMOX1,AQP1,FOXO1,ADIPOQ,DCN,SLC30A3,FABP4,MYC,APOE,CYP26B1,EDNRB,TNNI3,ANGPTL4,CSRP3	21
GO:0007599	Biological process	hemostasis	0.0425532	0.00994283	0.00041509	0.0144875	0.0125608	SCARA5,THBD,VWF,F2RL2,F3,PROCR,SERPINE1,F13A1	8
GO:0050817	Biological process	coagulation	0.0425532	0.00994283	0.00041509	0.0144875	0.0125608	SCARA5,THBD,VWF,F2RL2,F3,PROCR,SERPINE1,F13A1	8
GO:0042310	Biological process	vasoconstriction	0.0265957	0.00372856	0.000432585	0.0144875	0.0125608	AGT,EDN1,HRH1,AGTR1,EDNRB	5
GO:0048659	Biological process	smooth muscle cell proliferation	0.0265957	0.00372856	0.000432585	0.0144875	0.0125608	IGFBP3,EDN1,HMOX1,ADIPOQ,CNN1	5
GO:0048660	Biological process	regulation of smooth muscle cell proliferation	0.0265957	0.00372856	0.000432585	0.0144875	0.0125608	IGFBP3,EDN1,HMOX1,ADIPOQ,CNN1	5
GO:0097756	Biological process	negative regulation of blood vessel diameter	0.0265957	0.00372856	0.000432585	0.0144875	0.0125608	AGT,EDN1,HRH1,AGTR1,EDNRB	5
GO:1902106	Biological process	negative regulation of leukocyte differentiation	0.0265957	0.00372856	0.000432585	0.0144875	0.0125608	FBN1,FSTL3,ADIPOQ,MYC,ANXA1	5
GO:0050900	Biological process	leukocyte migration	0.0478723	0.0126771	0.000484974	0.0159413	0.0138213	GCNT1,THBS4,ADORA1,VEGFA,HRH1,SERPINE1,CMKLR1,EDNRB,ANXA1	9
GO:0022603	Biological process	regulation of anatomical structure morphogenesis	0.0957447	0.0407656	0.000531232	0.0171443	0.0148643	THBS4,THBS1,SFRP5,VEGFA,LEP,F3,LPAR1,FN1,EDN1,SRPX2,AQP1,SERPINE1,ADIPOQ,DCN,THBS2,APOE,OSR1,ANXA1	18
GO:0097529	Biological process	myeloid leukocyte migration	0.037234	0.00795426	0.00054104	0.017149	0.0148684	THBS4,VEGFA,HRH1,SERPINE1,CMKLR1,EDNRB,ANXA1	7
GO:0051248	Biological process	negative regulation of protein metabolic process	0.117021	0.0556798	0.000617421	0.0192267	0.0166698	TIMP3,A2M,BGN,HYAL2,IGFBP3,CRYAB,PLPP3,ITIH4,SOCS2,EDN1,FOXO1,CDKN2B,SERPINE1,YOD1,ADIPOQ,SSPO,DCN,FABP4,MYC,PRKCG,GADD45A,EDNRB	22
GO:0006959	Biological process	humoral immune response	0.0319149	0.0059657	0.000638929	0.0195239	0.0169274	A2M,C1S,C1QA,C1QB,SH2D1A,C2	6
GO:0032872	Biological process	regulation of stress-activated MAPK cascade	0.037234	0.00820283	0.000659961	0.0195239	0.0169274	IL1B,LEP,EDN1,CTGF,FOXO1,MYC,GADD45A	7
GO:0070302	Biological process	regulation of stress-activated protein kinase signaling cascade	0.037234	0.00820283	0.000659961	0.0195239	0.0169274	IL1B,LEP,EDN1,CTGF,FOXO1,MYC,GADD45A	7
GO:0030336	Biological process	negative regulation of cell migration	0.0425532	0.0106885	0.000693826	0.0201892	0.0175043	ADORA1,HYAL2,IGFBP3,CLIC4,ABHD6,SERPINE1,ADIPOQ,DCN	8
GO:0001933	Biological process	negative regulation of protein phosphorylation	0.0638298	0.0221228	0.000763811	0.0218672	0.0189591	BGN,HYAL2,IGFBP3,PLPP3,SOCS2,FOXO1,CDKN2B,ADIPOQ,DCN,FABP4,MYC,GADD45A	12
GO:0048662	Biological process	negative regulation of smooth muscle cell proliferation	0.0212766	0.00248571	0.000777082	0.021894	0.0189824	IGFBP3,HMOX1,ADIPOQ,CNN1	4
GO:0030595	Biological process	leukocyte chemotaxis	0.037234	0.0084514	0.000798716	0.0221519	0.019206	THBS4,VEGFA,HRH1,SERPINE1,CMKLR1,EDNRB,ANXA1	7
GO:2000146	Biological process	negative regulation of cell motility	0.0425532	0.0111857	0.000951839	0.0259925	0.0225358	ADORA1,HYAL2,IGFBP3,CLIC4,ABHD6,SERPINE1,ADIPOQ,DCN	8
GO:0040011	Biological process	locomotion	0.12234	0.0616455	0.00103668	0.0277567	0.0240654	GCNT1,THBS4,ADORA1,HYAL2,IGFBP3,CLIC4,VEGFA,ABHD6,ADGRL3,ALCAM,EDN1,HRH1,SRPX2,MMP14,CTGF,AQP1,SERPINE1,CMKLR1,ADIPOQ,DCN,EMX2,EDNRB,ANXA1	23
GO:0098609	Biological process	cell-cell adhesion	0.0691489	0.0260999	0.00105516	0.0277567	0.0240654	GCNT1,THBS4,FSTL3,PLPP3,LEP,ADGRL3,ALCAM,SRPX2,PCDH18,ADIPOQ,CDH6,CYP26B1,ANXA1	13
GO:0080134	Biological process	regulation of response to stress	0.111702	0.0541884	0.00106336	0.0277567	0.0240654	SCARA5,ADORA1,A2M,HYAL2,IL1B,CD14,PLPP3,LEP,EDN1,CLU,CTGF,RTEL1,FOXO1,SERPINE1,YOD1,ADIPOQ,FABP4,MYC,GADD45A,SH2D1A,ANXA1	21
GO:0010033	Biological process	response to organic substance	0.191489	0.115088	0.00117137	0.0301332	0.0261258	TIMP3,THBS4,BGN,HYAL2,IGFBP3,THBS1,ACKR1,FBN1,IL1B,FSTL3,CD14,LEP,F3,SOCS2,HRH1,AQP3,HMOX1,CD40,CLU,CTGF,AQP1,AGTR1,LHB,PIK3R3,FOXO1,CDKN2B,SERPINE1,YOD1,ADIPOQ,DCN,SCD,PRKCG,CYP26B1,CHRNG,HPGD,ANXA1	36
GO:0098742	Biological process	cell-cell adhesion via plasma-membrane adhesion molecules	0.0265957	0.00472284	0.00143737	0.0364475	0.0316005	ADGRL3,ALCAM,PCDH18,ADIPOQ,CDH6	5
GO:0040013	Biological process	negative regulation of locomotion	0.0425532	0.0119314	0.00147755	0.0369388	0.0320264	ADORA1,HYAL2,IGFBP3,CLIC4,ABHD6,SERPINE1,ADIPOQ,DCN	8
GO:0045598	Biological process	regulation of fat cell differentiation	0.0319149	0.00695998	0.0015297	0.0377112	0.0326961	MEDAG,LEP,FOXO1,CMKLR1,ADIPOQ,ADIG	6
GO:0051403	Biological process	stress-activated MAPK cascade	0.037234	0.00944569	0.001599	0.0388799	0.0337094	IL1B,LEP,EDN1,CTGF,FOXO1,MYC,GADD45A	7
GO:0050727	Biological process	regulation of inflammatory response	0.0425532	0.01218	0.00169656	0.040261	0.0349068	ADORA1,A2M,HYAL2,LEP,SERPINE1,ADIPOQ,FABP4,ANXA1	8
GO:0014812	Biological process	muscle cell migration	0.0212766	0.00298285	0.00170117	0.040261	0.0349068	THBS4,IGFBP3,SERPINE1,ADIPOQ	4
GO:0045595	Biological process	regulation of cell differentiation	0.111702	0.0564256	0.00178266	0.0416345	0.0360976	MEDAG,IGFBP3,FBN1,FSTL3,LEP,LPAR1,YWHAG,EDN1,MMP14,CTGF,PTHLH,FOXO1,CMKLR1,ADIPOQ,MYC,ADIG,APOE,OSR1,CYP26B1,EDNRB,ANXA1	21
GO:0032874	Biological process	positive regulation of stress-activated MAPK cascade	0.0265957	0.00497141	0.00184475	0.0417361	0.0361858	IL1B,LEP,EDN1,CTGF,GADD45A	5
GO:0070304	Biological process	positive regulation of stress-activated protein kinase signaling cascade	0.0265957	0.00497141	0.00184475	0.0417361	0.0361858	IL1B,LEP,EDN1,CTGF,GADD45A	5
GO:0031098	Biological process	stress-activated protein kinase signaling cascade	0.037234	0.00969426	0.00187317	0.0417361	0.0361858	IL1B,LEP,EDN1,CTGF,FOXO1,MYC,GADD45A	7
GO:0006928	Biological process	movement of cell or subcellular component	0.12766	0.0683569	0.00188107	0.0417361	0.0361858	ACTN1,GCNT1,THBS4,ADORA1,HYAL2,IGFBP3,CLIC4,VEGFA,ABHD6,ADGRL3,ALCAM,EDN1,HRH1,SRPX2,MMP14,CTGF,AQP1,SERPINE1,CMKLR1,ADIPOQ,DCN,EMX2,EDNRB,ANXA1	24
GO:0042326	Biological process	negative regulation of phosphorylation	0.0638298	0.0248571	0.00215274	0.0471742	0.0409006	BGN,HYAL2,IGFBP3,PLPP3,SOCS2,FOXO1,CDKN2B,ADIPOQ,DCN,FABP4,MYC,GADD45A	12
GO:0060326	Biological process	cell chemotaxis	0.037234	0.00994283	0.00218246	0.0472422	0.0409596	THBS4,VEGFA,HRH1,SERPINE1,CMKLR1,EDNRB,ANXA1	7
GO:0070887	Biological process	cellular response to chemical stimulus	0.180851	0.110863	0.0022981	0.0483182	0.0418925	THBS4,BGN,HYAL2,CLIC4,ACKR1,FBN1,VEGFA,IL1B,FSTL3,CD14,LEP,F3,SOCS2,HRH1,AQP3,HMOX1,CD40,CTGF,AQP1,AGTR1,LHB,PIK3R3,FOXO1,CDKN2B,SERPINE1,YOD1,CMKLR1,ADIPOQ,DCN,FABP4,CYP26B1,EDNRB,HPGD,ANXA1	34
GO:0016525	Biological process	negative regulation of angiogenesis	0.0265957	0.00521999	0.0023307	0.0483182	0.0418925	THBS4,THBS1,SERPINE1,DCN,THBS2	5
GO:2000181	Biological process	negative regulation of blood vessel morphogenesis	0.0265957	0.00521999	0.0023307	0.0483182	0.0418925	THBS4,THBS1,SERPINE1,DCN,THBS2	5
GO:0006029	Biological process	proteoglycan metabolic process	0.0212766	0.00323142	0.00236827	0.0483182	0.0418925	GLCE,BGN,DSE,DCN	4
GO:0050873	Biological process	brown fat cell differentiation	0.0212766	0.00323142	0.00236827	0.0483182	0.0418925	LEP,ADIPOQ,FABP4,ADIG	4
GO:0032269	Biological process	negative regulation of cellular protein metabolic process	0.106383	0.0539398	0.0023997	0.0484031	0.0419661	TIMP3,A2M,BGN,HYAL2,IGFBP3,PLPP3,ITIH4,SOCS2,EDN1,FOXO1,CDKN2B,SERPINE1,ADIPOQ,SSPO,DCN,FABP4,MYC,PRKCG,GADD45A,EDNRB	20
GO:0005539	Molecular function	glycosaminoglycan binding	0.0903955	0.0117358	3.80628e-11	1.17234e-08	1.06576e-08	CRISPLD2,VCAN,THBS4,BGN,HYAL2,THBS1,FBN1,ECM2,VEGFA,PRELP,LYVE1,FN1,CTGF,DCN,THBS2,APOE	16
GO:0004872	Molecular function	receptor activity	0.135593	0.0417576	1.64852e-07	1.69248e-05	1.53862e-05	SCARA5,ADORA1,THBD,HYAL2,CD163,ACKR1,ITGAV,F2RL2,LOXL4,LYVE1,F3,LPAR1,ADGRL3,HRH1,PROCR,CD40,AQP1,AGTR1,CMKLR1,EDNRB,GABRA3,CHRNG,HPGD,PTGER3	24
GO:0060089	Molecular function	molecular transducer activity	0.135593	0.0417576	1.64852e-07	1.69248e-05	1.53862e-05	SCARA5,ADORA1,THBD,HYAL2,CD163,ACKR1,ITGAV,F2RL2,LOXL4,LYVE1,F3,LPAR1,ADGRL3,HRH1,PROCR,CD40,AQP1,AGTR1,CMKLR1,EDNRB,GABRA3,CHRNG,HPGD,PTGER3	24
GO:0008201	Molecular function	heparin binding	0.0621469	0.0095524	3.71764e-07	2.86258e-05	2.60234e-05	CRISPLD2,THBS4,THBS1,FBN1,ECM2,VEGFA,PRELP,FN1,CTGF,THBS2,APOE	11
GO:0099600	Molecular function	transmembrane receptor activity	0.101695	0.0283843	1.5133e-06	9.32195e-05	8.4745e-05	ADORA1,THBD,ACKR1,F2RL2,LYVE1,F3,LPAR1,ADGRL3,HRH1,CD40,AQP1,AGTR1,CMKLR1,EDNRB,GABRA3,CHRNG,HPGD,PTGER3	18
GO:0004888	Molecular function	transmembrane signaling receptor activity	0.0960452	0.0270197	3.37402e-06	0.0001732	0.000157454	ADORA1,THBD,ACKR1,F2RL2,LYVE1,F3,LPAR1,ADGRL3,HRH1,CD40,AGTR1,CMKLR1,EDNRB,GABRA3,CHRNG,HPGD,PTGER3	17
GO:0005178	Molecular function	integrin binding	0.039548	0.00436681	4.31377e-06	0.000189806	0.000172551	ACTN1,THBS4,VWF,FBN1,PLPP3,CTGF,FBLN5	7
GO:0005509	Molecular function	calcium ion binding	0.112994	0.0376638	6.8514e-06	0.000263779	0.000239799	ACTN1,VCAN,THBS4,GSN,THBD,THBS1,FBN1,C1S,ADGRL3,S100A4,PCDH18,MMP14,FBLN5,MGP,DAG1,THBS2,CDH6,RASGRP2,S100G,ANXA1	20
GO:0004930	Molecular function	G-protein coupled receptor activity	0.0621469	0.0133734	1.43323e-05	0.000490483	0.000445893	ADORA1,ACKR1,F2RL2,LPAR1,ADGRL3,HRH1,AGTR1,CMKLR1,EDNRB,HPGD,PTGER3	11
GO:0005179	Molecular function	hormone activity	0.039548	0.00545852	2.47778e-05	0.000732628	0.000666025	FBN1,LEP,EDN1,LHB,PTHLH,ADIPOQ,AMH	7
GO:1901681	Molecular function	sulfur compound binding	0.0621469	0.0141921	2.61653e-05	0.000732628	0.000666025	CRISPLD2,THBS4,THBS1,FBN1,ECM2,VEGFA,PRELP,FN1,CTGF,THBS2,APOE	11
GO:0005102	Molecular function	receptor binding	0.141243	0.0597707	3.52888e-05	0.000905745	0.000823405	ACTN1,THBS4,A2M,HYAL2,VWF,FBN1,VEGFA,IL1B,PLPP3,LEP,SOCS2,YWHAG,S100A4,EDN1,SRPX2,CTGF,AQP1,FBLN5,LHB,PTHLH,SERPINE1,MIA,ADIPOQ,APOE,AMH	25
GO:0038023	Molecular function	signaling receptor activity	0.0960452	0.0324782	4.24432e-05	0.00100558	0.00091416	ADORA1,THBD,ACKR1,F2RL2,LYVE1,F3,LPAR1,ADGRL3,HRH1,CD40,AGTR1,CMKLR1,EDNRB,GABRA3,CHRNG,HPGD,PTGER3	17
GO:0004857	Molecular function	enzyme inhibitor activity	0.0677966	0.0242904	0.00100992	0.0222183	0.0201984	TIMP3,A2M,BGN,HYAL2,ITIH4,SOCS2,CDKN2B,SERPINE1,SSPO,DCN,ANGPTL4,ANXA1	12
GO:0019838	Molecular function	growth factor binding	0.0338983	0.00709607	0.00119674	0.0240939	0.0219035	A2M,HYAL2,IGFBP3,ITGAV,SRPX2,CTGF	6
GO:0005201	Molecular function	extracellular matrix structural constituent	0.0225989	0.00300218	0.00132986	0.0240939	0.0219035	VCAN,FBN1,PRELP,MGP	4
GO:0050840	Molecular function	extracellular matrix binding	0.0225989	0.00300218	0.00132986	0.0240939	0.0219035	BGN,THBS1,DAG1,DCN	4
GO:0004871	Molecular function	signal transducer activity	0.107345	0.0524017	0.0019368	0.0331409	0.0301281	ADORA1,THBD,ACKR1,F2RL2,LYVE1,F3,LPAR1,ACAP1,ADGRL3,HRH1,HMOX1,CD40,AGTR1,CMKLR1,EDNRB,GABRA3,CHRNG,HPGD,PTGER3	19
